# Supplementary material for: Mapping global inequities in telemedicine implementation: An umbrella review of barriers and facilitators
Source: PLoS One. 2026 Jul 13;21(7):e0351885. doi: 10.1371/journal.pone.0351885 (PMC13362133; doi:10.1371/journal.pone.0351885)
Supplement: S2 File — (XLSX) [file pone.0351885.s002.xlsx]

## Sheet: Barriers
Author	Year	Income_level	Barrier	Cluster	ClusterName
Al-Samarraie H et al.	2020	High	Limited connectivity	49	Topic49: connectivity / access / connection
Al-Samarraie H et al.	2020	High	Limited network reliability	49	Topic49: connectivity / access / connection
Al-Samarraie H et al.	2020	High	Limited infrastructure	23	Topic23: infrastructure / need / access_availability
Al-Samarraie H et al.	2020	High	Limited system quality	9	Topic9: quality_performance
Al-Samarraie H et al.	2020	High	Limited system performance	9	Topic9: quality_performance
Al-Samarraie H et al.	2020	High	Technical system errors	-1	Noise
Al-Samarraie H et al.	2020	High	Limited tools and equipment	44	Topic44: equipment / access_availability / environment_space
Al-Samarraie H et al.	2020	High	Limited tactile feedback capabilities	10	Topic10: usability_design
Al-Samarraie H et al.	2020	High	High startup costs	52	Topic52: cost_financial / gap / technical_issues
Al-Samarraie H et al.	2020	High	High initial investment	52	Topic52: cost_financial / gap / technical_issues
Al-Samarraie H et al.	2020	High	Limited funding	34	Topic34: resource / funding / education
Al-Samarraie H et al.	2020	High	Limited technical support	54	Topic54: training_knowledge / informatic
Al-Samarraie H et al.	2020	High	Limited affordability	52	Topic52: cost_financial / gap / technical_issues
Al-Samarraie H et al.	2020	High	Complex medical regulations	22	Topic22: legal_regulatory
Al-Samarraie H et al.	2020	High	Complex compliance requirements	22	Topic22: legal_regulatory
Al-Samarraie H et al.	2020	High	Limited insurance coverage	52	Topic52: cost_financial / gap / technical_issues
Al-Samarraie H et al.	2020	High	Limited reimbursement policies	2	Topic2: reimbursement_insurance
Al-Samarraie H et al.	2020	High	Limited digital literacy	54	Topic54: training_knowledge / informatic
Al-Samarraie H et al.	2020	High	Language barriers	1	Topic1: language_culture
Al-Samarraie H et al.	2020	High	Limited professional expertise	54	Topic54: training_knowledge / informatic
Al-Samarraie H et al.	2020	High	Limited knowledge and education	55	Topic55: training_knowledge / skill / language
Albahri OS et al.	2018	Upper-Middle	Infrastructure challenges	23	Topic23: infrastructure / need / access_availability
Albahri OS et al.	2018	Upper-Middle	Interoperability issues	11	Topic11: integration_workflow / legal_regulatory
Albahri OS et al.	2018	Upper-Middle	Limited technology access	39	Topic39: access / access_availability / training_knowledge
Albahri OS et al.	2018	Upper-Middle	Data integration challenges	47	Topic47: datum / privacy_security / information
Albahri OS et al.	2018	Upper-Middle	Scalability issues	25	Topic25: scalability / app / environment_space
Albahri OS et al.	2018	Upper-Middle	Cost and resource limitations	41	Topic41: cost / time_workload / scale
Almathami et al.	2020	High	Slow Internet speed	49	Topic49: connectivity / access / connection
Almathami et al.	2020	High	Poor audio quality	49	Topic49: connectivity / access / connection
Almathami et al.	2020	High	Poor video quality	49	Topic49: connectivity / access / connection
Almathami et al.	2020	High	Internet access issue	49	Topic49: connectivity / access / connection
Almathami et al.	2020	High	Poor signal coverage	49	Topic49: connectivity / access / connection
Almathami et al.	2020	High	Wireless issue or poor signal	49	Topic49: connectivity / access / connection
Almathami et al.	2020	High	Hard to express emotion (patients)	-1	Noise
Almathami et al.	2020	High	Lack of body language	21	Topic21: psychosocial_emotional
Almathami et al.	2020	High	Low physician communication skills	21	Topic21: psychosocial_emotional
Almathami et al.	2020	High	Resistance to technology	21	Topic21: psychosocial_emotional
Almathami et al.	2020	High	Patients prefer face-to-face	21	Topic21: psychosocial_emotional
Almathami et al.	2020	High	Difficult to use the system	10	Topic10: usability_design
Almathami et al.	2020	High	Difficult to place the camera	10	Topic10: usability_design
Almathami et al.	2020	High	Technological incompatibility	14	Topic14: technical_issues / technical_issue
Almathami et al.	2020	High	Lack of system cross-synchronization	11	Topic11: integration_workflow / legal_regulatory
Almathami et al.	2020	High	Scheduling conflicts	-1	Noise
Almathami et al.	2020	High	System and device size and weight	29	Topic29: system / integration_workflow / usability_design
Almathami et al.	2020	High	Security concerns or issues	-1	Noise
Almathami et al.	2020	High	Privacy concerns or issues	-1	Noise
Almathami et al.	2020	High	Reimbursement issues	2	Topic2: reimbursement_insurance
Almathami et al.	2020	High	Policy and law issues	40	Topic40: technical_issue / legal_regulatory / provider_patient_communication
Almathami et al.	2020	High	Cost issues	14	Topic14: technical_issues / technical_issue
Alsabeeha et al.	2023	High	poor internet	49	Topic49: connectivity / access / connection
Alsabeeha et al.	2023	High	Limited hardware access	38	Topic38: access_availability / usability_design
Alsabeeha et al.	2023	High	Poor audio quality	49	Topic49: connectivity / access / connection
Alsabeeha et al.	2023	High	Poor video quality	49	Topic49: connectivity / access / connection
Alsabeeha et al.	2023	High	Limited platform accessibility	38	Topic38: access_availability / usability_design
Alsabeeha et al.	2023	High	Limited document upload capability	4	Topic4: data_management
Alsabeeha et al.	2023	High	Limited image exchange capability	-1	Noise
Alsabeeha et al.	2023	High	Limited hearing ability	-1	Noise
Alsabeeha et al.	2023	High	Limited vision ability	7	Topic7: environment_space / telehealth / legal_regulatory
Alsabeeha et al.	2023	High	Limited insurance coverage	52	Topic52: cost_financial / gap / technical_issues
Alsahli et al.	2023	High	Accessibility limitations	7	Topic7: environment_space / telehealth / legal_regulatory
Alsahli et al.	2023	High	Technical issues	14	Topic14: technical_issues / technical_issue
Alsahli et al.	2023	High	Data management challenges	4	Topic4: data_management
Alsahli et al.	2023	High	System integration difficulties	11	Topic11: integration_workflow / legal_regulatory
Alsahli et al.	2023	High	Technical support limitations	8	Topic8: support_assistance / psychosocial_emotional
Alsahli et al.	2023	High	Staff workload barriers	0	Topic0: organizational_issue
Alsahli et al.	2023	High	Technical literacy gaps	52	Topic52: cost_financial / gap / technical_issues
Alsahli et al.	2023	High	Financial barriers	52	Topic52: cost_financial / gap / technical_issues
Alsahli et al.	2023	High	Management support limitations	0	Topic0: organizational_issue
Alsahli et al.	2023	High	Data security concerns	47	Topic47: datum / privacy_security / information
Alsahli et al.	2023	High	Policy challenges	22	Topic22: legal_regulatory
Alsahli et al.	2023	High	Reimbursement limitations	52	Topic52: cost_financial / gap / technical_issues
Alsahli et al.	2023	High	Human resource shortages	0	Topic0: organizational_issue
Alvarado et al.	2017	High	Low formal education	54	Topic54: training_knowledge / informatic
Alvarado et al.	2017	High	digital literacy	36	Topic36: literacy / digital
Alvarado et al.	2017	High	Patients preferences	3	Topic3: personal_motivation
Alvarado et al.	2017	High	Low perceived value or effectiveness	3	Topic3: personal_motivation
Alvarado et al.	2017	High	Technology is cost prohibitive to the patient	42	Topic42: technology / usability_design / time_workload
Alvarado et al.	2017	High	Limited internet access	38	Topic38: access_availability / usability_design
Alvarado et al.	2017	High	Lack of customization	10	Topic10: usability_design
Alvarado et al.	2017	High	Lack of accuracy or reliability	9	Topic9: quality_performance
Alvarado et al.	2017	High	Content not engaging or relevant	10	Topic10: usability_design
Alvarado et al.	2017	High	Timing of patient-provider interactions	5	Topic5: provider_patient_communication
Alvarado et al.	2017	High	Patients not incorporated into the design needs	-1	Noise
Alvarado et al.	2017	High	Labor- and time-intensive for providers	12	Topic12: time_workload
Alvarado et al.	2017	High	privacy concerns	31	Topic31: privacy_security
Alvarado et al.	2017	High	Low integration into provider work flow	-1	Noise
Alvarado et al.	2017	High	Limitations on scalability	25	Topic25: scalability / app / environment_space
Alvarado et al.	2017	High	Lack of program reimbursement by insurance	2	Topic2: reimbursement_insurance
Alvarado et al.	2017	High	High cost of intervention	-1	Noise
Amiri et al.	2022	Upper-Middle	poor internet	49	Topic49: connectivity / access / connection
Amiri et al.	2022	Upper-Middle	Limited hardware access	38	Topic38: access_availability / usability_design
Amiri et al.	2022	Upper-Middle	Software audio delays	14	Topic14: technical_issues / technical_issue
Amiri et al.	2022	Upper-Middle	Software video delays	43	Topic43: delay / audio / organizational_issue
Amiri et al.	2022	Upper-Middle	Echo issues	14	Topic14: technical_issues / technical_issue
Amiri et al.	2022	Upper-Middle	Technical noise problems	14	Topic14: technical_issues / technical_issue
Amiri et al.	2022	Upper-Middle	Limited private space availability	7	Topic7: environment_space / telehealth / legal_regulatory
Amiri et al.	2022	Upper-Middle	Limited service locations	38	Topic38: access_availability / usability_design
Amiri et al.	2022	Upper-Middle	Financial restrictions	52	Topic52: cost_financial / gap / technical_issues
Amiri et al.	2022	Upper-Middle	Legal restrictions	52	Topic52: cost_financial / gap / technical_issues
Amiri et al.	2022	Upper-Middle	Professional restrictions	52	Topic52: cost_financial / gap / technical_issues
Antonio et al.	2024	High	System usability issues	29	Topic29: system / integration_workflow / usability_design
Antonio et al.	2024	High	Device access limitations	38	Topic38: access_availability / usability_design
Antonio et al.	2024	High	Private space constraints	-1	Noise
Antonio et al.	2024	High	Complex registration processes	-1	Noise
Aref-Adib et al.	2019	High	Complexity for users with cognitive limits	-1	Noise
Aref-Adib et al.	2019	High	Resource funding or cost limits	-1	Noise
Aref-Adib et al.	2019	High	Poor IT system interoperability	29	Topic29: system / integration_workflow / usability_design
Aref-Adib et al.	2019	High	Infrastructure limits equipment space WiFi	23	Topic23: infrastructure / need / access_availability
Aref-Adib et al.	2019	High	Staff shortages turnover	-1	Noise
Aref-Adib et al.	2019	High	Privacy security concerns	18	Topic18: privacy / privacy_security / concern
Aref-Adib et al.	2019	High	Language barriers	1	Topic1: language_culture
Aref-Adib et al.	2019	High	Service integration challenges	-1	Noise
Aref-Adib et al.	2019	High	Staff workload issues	0	Topic0: organizational_issue
Aref-Adib et al.	2019	High	digital literacy	36	Topic36: literacy / digital
Babaei N et al.	2023	Upper-Middle	poor infrastructure	23	Topic23: infrastructure / need / access_availability
Babaei N et al.	2023	Upper-Middle	Software platform inadequacy	14	Topic14: technical_issues / technical_issue
Babaei N et al.	2023	Upper-Middle	Internet connectivity issues	49	Topic49: connectivity / access / connection
Babaei N et al.	2023	Upper-Middle	Legal framework gaps	22	Topic22: legal_regulatory
Babaei N et al.	2023	Upper-Middle	Policy limitations	22	Topic22: legal_regulatory
Babaei N et al.	2023	Upper-Middle	Data security concerns	47	Topic47: datum / privacy_security / information
Babaei N et al.	2023	Upper-Middle	Budget constraints	52	Topic52: cost_financial / gap / technical_issues
Babaei N et al.	2023	Upper-Middle	Equipment access barriers	38	Topic38: access_availability / usability_design
Babaei N et al.	2023	Upper-Middle	Digital literacy	36	Topic36: literacy / digital
Baig et al.	2017	High	Signal quality issues	9	Topic9: quality_performance
Baig et al.	2017	High	Connectivity problems	49	Topic49: connectivity / access / connection
Baig et al.	2017	High	battery life	16	Topic16: life / battery / short
Baig et al.	2017	High	delays in real-time data analysis	47	Topic47: datum / privacy_security / information
Baig et al.	2017	High	delays in alert generation	-1	Noise
Baig et al.	2017	High	Scalability challenges in processing large datasets	-1	Noise
Baig et al.	2017	High	Lack of user engagement	3	Topic3: personal_motivation
Baig et al.	2017	High	Lack of interaction features	3	Topic3: personal_motivation
Baig et al.	2017	High	specific on-body placement of multiple biosensors	14	Topic14: technical_issues / technical_issue
Baig et al.	2017	High	Limited accuracy of clinical decision support systems	9	Topic9: quality_performance
Baines R et al.	2022	High	Limited financial resources	12	Topic12: time_workload
Baines R et al.	2022	High	Limited time resources	12	Topic12: time_workload
Baines R et al.	2022	High	Developer-user disconnection	0	Topic0: organizational_issue
Baines R et al.	2022	High	Access inequalities	38	Topic38: access_availability / usability_design
Baines R et al.	2022	High	Bureaucratic constraints	31	Topic31: privacy_security
Baines R et al.	2022	High	Data Privacy and Security Concerns	31	Topic31: privacy_security
Baines R et al.	2022	High	Late Involvement of Patients	3	Topic3: personal_motivation
Baines R et al.	2022	High	Use of Ineffective Engagement Methods	3	Topic3: personal_motivation
Baines R et al.	2022	High	Ethical Constraints	31	Topic31: privacy_security
Baniasadi T et al.	2018	Upper-Middle	Limited digital literacy	54	Topic54: training_knowledge / informatic
Baniasadi T et al.	2018	Upper-Middle	Communication technology problems (Bluetooth, Wi-Fi, cellular)	-1	Noise
Baniasadi T et al.	2018	Upper-Middle	Hardware shortages	14	Topic14: technical_issues / technical_issue
Baniasadi T et al.	2018	Upper-Middle	Software shortages	14	Topic14: technical_issues / technical_issue
Baniasadi T et al.	2018	Upper-Middle	Motion artifacts	4	Topic4: data_management
Baniasadi T et al.	2018	Upper-Middle	Connection issues	49	Topic49: connectivity / access / connection
Baniasadi T et al.	2018	Upper-Middle	Device synchronization problems	14	Topic14: technical_issues / technical_issue
Baniasadi T et al.	2018	Upper-Middle	Limited battery life	16	Topic16: life / battery / short
Baniasadi T et al.	2018	Upper-Middle	App design limitations	25	Topic25: scalability / app / environment_space
Baniasadi T et al.	2018	Upper-Middle	Interoperability issues	11	Topic11: integration_workflow / legal_regulatory
Baniasadi T et al.	2018	Upper-Middle	Scalability issues	25	Topic25: scalability / app / environment_space
Baniasadi T et al.	2018	Upper-Middle	Calibration problems	14	Topic14: technical_issues / technical_issue
Baniasadi T et al.	2018	Upper-Middle	Hardware dependencies	14	Topic14: technical_issues / technical_issue
Baniasadi T et al.	2018	Upper-Middle	Inadequate standards	54	Topic54: training_knowledge / informatic
Baniasadi T et al.	2018	Upper-Middle	Insufficient regulations	22	Topic22: legal_regulatory
Baniasadi T et al.	2018	Upper-Middle	Limited insurance coverage	52	Topic52: cost_financial / gap / technical_issues
Baniasadi T et al.	2018	Upper-Middle	Limited specialized developers	0	Topic0: organizational_issue
Baniasadi T et al.	2018	Upper-Middle	High costs	52	Topic52: cost_financial / gap / technical_issues
Baniasadi T et al.	2018	Upper-Middle	Limited user training	54	Topic54: training_knowledge / informatic
Baniasadi T et al.	2018	Upper-Middle	Limited user education	38	Topic38: access_availability / usability_design
Baniasadi T et al.	2018	Upper-Middle	Language barriers	1	Topic1: language_culture
Berardi et al.	2024	High	Universal coverage	22	Topic22: legal_regulatory
Berardi et al.	2024	High	policy	22	Topic22: legal_regulatory
Berardi et al.	2024	High	regulation and reform	22	Topic22: legal_regulatory
Berardi et al.	2024	High	data protection	31	Topic31: privacy_security
Berardi et al.	2024	High	security	33	Topic33: security / privacy_security / psychosocial_emotional
Berardi et al.	2024	High	privacy	18	Topic18: privacy / privacy_security / concern
Berardi et al.	2024	High	mental healthcare integration	22	Topic22: legal_regulatory
Berardi et al.	2024	High	public and private mental healthcare systems	22	Topic22: legal_regulatory
Berardi et al.	2024	High	innovation investment and financial risk	52	Topic52: cost_financial / gap / technical_issues
Berardi et al.	2024	High	time	-1	Noise
Berardi et al.	2024	High	resources	34	Topic34: resource / funding / education
Berardi et al.	2024	High	governance and management	8	Topic8: support_assistance / psychosocial_emotional
Berardi et al.	2024	High	attitude	-1	Noise
Berardi et al.	2024	High	beliefs	-1	Noise
Berardi et al.	2024	High	education	34	Topic34: resource / funding / education
Berardi et al.	2024	High	training	-1	Noise
Berardi et al.	2024	High	relationship	-1	Noise
Berardi et al.	2024	High	trust	-1	Noise
Berardi et al.	2024	High	evidence based implementation	52	Topic52: cost_financial / gap / technical_issues
Berardi et al.	2024	High	medical safety and crisis management	-1	Noise
Berardi et al.	2024	High	technology design and usability	10	Topic10: usability_design
Berardi et al.	2024	High	personalisation and patient centred care	-1	Noise
Berardi et al.	2024	High	gender and cutural sensitivity	-1	Noise
Berardi et al.	2024	High	patients' choice and prederence	3	Topic3: personal_motivation
Berry et al.	2016	High	Safety concerns	31	Topic31: privacy_security
Berry et al.	2016	High	privacy concerns	31	Topic31: privacy_security
Berry et al.	2016	High	Limited technological literacy	54	Topic54: training_knowledge / informatic
Berry et al.	2016	High	Technical issues	14	Topic14: technical_issues / technical_issue
Berry et al.	2016	High	Acute psychiatric symptoms affecting ability to engage with interventions	-1	Noise
Berry et al.	2016	High	smartphone ownership	-1	Noise
Bertolazzi et al.	2024	High	digital literacy	36	Topic36: literacy / digital
Bertolazzi et al.	2024	High	Cost issues	14	Topic14: technical_issues / technical_issue
Bertolazzi et al.	2024	High	Limited home system space	-1	Noise
Bertolazzi et al.	2024	High	Cognitive impairments	7	Topic7: environment_space / telehealth / legal_regulatory
Bertolazzi et al.	2024	High	Sensory deficits	8	Topic8: support_assistance / psychosocial_emotional
Bertolazzi et al.	2024	High	Severe illness anxiety	-1	Noise
Bertolazzi et al.	2024	High	Comorbidities worsening condition	-1	Noise
Bertolazzi et al.	2024	High	Depressive anxiety symptoms	58	Topic58: symptom / depressive / severity
Bertolazzi et al.	2024	High	Skepticism about result accuracy	60	Topic60: skepticism / attitude / clinician
Bertolazzi et al.	2024	High	Fear technology	-1	Noise
Bertolazzi et al.	2024	High	Previous negative tech experiences	-1	Noise
Bertolazzi et al.	2024	High	Lack of motivation	3	Topic3: personal_motivation
Bertolazzi et al.	2024	High	Personal preference	3	Topic3: personal_motivation
Bertolazzi et al.	2024	High	Tech perceived demanding	-1	Noise
Bertolazzi et al.	2024	High	Connectivity problems	49	Topic49: connectivity / access / connection
Bertolazzi et al.	2024	High	Audio problems	14	Topic14: technical_issues / technical_issue
Bertolazzi et al.	2024	High	Low quality graphics	62	Topic62: low / contrast / quality
Bertolazzi et al.	2024	High	Difficult navigation	57	Topic57: difficulty / difficult / vision
Bertolazzi et al.	2024	High	Inappropriate alerts login issues	-1	Noise
Bertolazzi et al.	2024	High	Privacy safety concerns	31	Topic31: privacy_security
Bertolazzi et al.	2024	High	Scarce patient involvement tech development	-1	Noise
Bertolazzi et al.	2024	High	Medical data negative illness reminder	-1	Noise
Bertolazzi et al.	2024	High	Lack of tech training instruction	55	Topic55: training_knowledge / skill / language
Bertolazzi et al.	2024	High	Poorly designed interface	10	Topic10: usability_design
Bertolazzi et al.	2024	High	Overcomplicated information	10	Topic10: usability_design
Bertolazzi et al.	2024	High	No required equipment	-1	Noise
Bertolazzi et al.	2024	High	Lack of interactive design	-1	Noise
Bertolazzi et al.	2024	High	Lack of technical support	8	Topic8: support_assistance / psychosocial_emotional
Bertolazzi et al.	2024	High	Worsened healthcare provider relationship	37	Topic37: healthcare / health / training_knowledge
Bertolazzi et al.	2024	High	Fear of weaker social relations	46	Topic46: fear / access_availability / report
Bertolazzi et al.	2024	High	Social stigma ageing tech reliance	-1	Noise
Bervell et al.	2019	Lower-Middle	Poor infrastructure	23	Topic23: infrastructure / need / access_availability
Bervell et al.	2019	Lower-Middle	Limited data storage capacity	-1	Noise
Bervell et al.	2019	Lower-Middle	Unreliable power supply	23	Topic23: infrastructure / need / access_availability
Bervell et al.	2019	Lower-Middle	Data transfer and security issues	-1	Noise
Bervell et al.	2019	Lower-Middle	Limited access to computers	-1	Noise
Bervell et al.	2019	Lower-Middle	Need for multilingual text messaging	1	Topic1: language_culture
Bervell et al.	2019	Lower-Middle	Hardware and software equipment costs	52	Topic52: cost_financial / gap / technical_issues
Bervell et al.	2019	Lower-Middle	internet costs	41	Topic41: cost / time_workload / scale
Bervell et al.	2019	Lower-Middle	Operational requirements for national implementation	-1	Noise
Bervell et al.	2019	Lower-Middle	Lack of trained IT personnel	-1	Noise
Bervell et al.	2019	Lower-Middle	no technical support	8	Topic8: support_assistance / psychosocial_emotional
Bervell et al.	2019	Lower-Middle	Limited computer literacy among healthcare workers	37	Topic37: healthcare / health / training_knowledge
Bervell et al.	2019	Lower-Middle	Few practitioners available for interventions	-1	Noise
Borghouts et al.	2021	High	Homelessness	38	Topic38: access_availability / usability_design
Borghouts et al.	2021	High	Education	34	Topic34: resource / funding / education
Borghouts et al.	2021	High	Extraversion	-1	Noise
Borghouts et al.	2021	High	Severity of symptoms	58	Topic58: symptom / depressive / severity
Borghouts et al.	2021	High	Type of symptoms	-1	Noise
Borghouts et al.	2021	High	Depressive symptoms	58	Topic58: symptom / depressive / severity
Borghouts et al.	2021	High	Behavioral health problems	-1	Noise
Borghouts et al.	2021	High	Low mood	-1	Noise
Borghouts et al.	2021	High	Tiredness	56	Topic56: unemployment / tiredness / reimbursement
Borghouts et al.	2021	High	Need for face-to-face	-1	Noise
Borghouts et al.	2021	High	Skepticism of technology as treatment	-1	Noise
Borghouts et al.	2021	High	Fear of making mistakes	-1	Noise
Borghouts et al.	2021	High	Fear of not understanding technology	21	Topic21: psychosocial_emotional
Borghouts et al.	2021	High	Fear of negative side effects	21	Topic21: psychosocial_emotional
Borghouts et al.	2021	High	Lack of perceived need for help	-1	Noise
Borghouts et al.	2021	High	Communication preference	5	Topic5: provider_patient_communication
Borghouts et al.	2021	High	Negative beliefs about help-seeking	21	Topic21: psychosocial_emotional
Borghouts et al.	2021	High	Lack of motivation	3	Topic3: personal_motivation
Borghouts et al.	2021	High	Low mental health literacy	54	Topic54: training_knowledge / informatic
Borghouts et al.	2021	High	Low digital literacy	54	Topic54: training_knowledge / informatic
Borghouts et al.	2021	High	Low digital health literacy	55	Topic55: training_knowledge / skill / language
Borghouts et al.	2021	High	Negative experience with technology	21	Topic21: psychosocial_emotional
Borghouts et al.	2021	High	Negative experience with mental health services	37	Topic37: healthcare / health / training_knowledge
Borghouts et al.	2021	High	Negative experience with mental health technology	-1	Noise
Borghouts et al.	2021	High	Lack of private space	-1	Noise
Borghouts et al.	2021	High	Lack of time	54	Topic54: training_knowledge / informatic
Borghouts et al.	2021	High	Lack of routine	3	Topic3: personal_motivation
Borghouts et al.	2021	High	Uncertainty about credibility	-1	Noise
Borghouts et al.	2021	High	Length of program	26	Topic26: program / design / legal_regulatory
Borghouts et al.	2021	High	Lack of personalization	10	Topic10: usability_design
Borghouts et al.	2021	High	Language	-1	Noise
Borghouts et al.	2021	High	Not culturally appropriate	1	Topic1: language_culture
Borghouts et al.	2021	High	Not understanding data	47	Topic47: datum / privacy_security / information
Borghouts et al.	2021	High	Lack of reminders	54	Topic54: training_knowledge / informatic
Borghouts et al.	2021	High	Replacement of existing therapy	6	Topic6: clinical_limitation
Borghouts et al.	2021	High	Structure of use	-1	Noise
Borghouts et al.	2021	High	No physical presence to interpret body gestures/facial expressions	40	Topic40: technical_issue / legal_regulatory / provider_patient_communication
Borghouts et al.	2021	High	Social connectedness	-1	Noise
Borghouts et al.	2021	High	Lack of connection with therapist	-1	Noise
Borghouts et al.	2021	High	Exacerbation of symptoms	58	Topic58: symptom / depressive / severity
Borghouts et al.	2021	High	Discomfort with exercises/information	-1	Noise
Borghouts et al.	2021	High	Lack of improvement symptoms	58	Topic58: symptom / depressive / severity
Borghouts et al.	2021	High	Technical issues	14	Topic14: technical_issues / technical_issue
Borghouts et al.	2021	High	Resources	34	Topic34: resource / funding / education
Borghouts et al.	2021	High	Costs	41	Topic41: cost / time_workload / scale
Borghouts et al.	2021	High	Avoidance of stimuli	-1	Noise
Borghouts et al.	2021	High	Type of data recorded	-1	Noise
Borghouts et al.	2021	High	Usability issues	10	Topic10: usability_design
Borghouts et al.	2021	High	Anonymity	31	Topic31: privacy_security
Borghouts et al.	2021	High	Concerns about confidentiality	21	Topic21: psychosocial_emotional
Borghouts et al.	2021	High	Feeling forced by others	3	Topic3: personal_motivation
Borghouts et al.	2021	High	No endorsement from family	-1	Noise
Borghouts et al.	2021	High	stigma	-1	Noise
Borghouts et al.	2021	High	Lack of integration into practice	11	Topic11: integration_workflow / legal_regulatory
Boyle LD et al.	2022	High	System failures	28	Topic28: system / failure / slow
Boyle LD et al.	2022	High	Limited technology access	39	Topic39: access / access_availability / training_knowledge
Boyle LD et al.	2022	High	Limited ATT knowledge	-1	Noise
Boyle LD et al.	2022	High	Digital divide	35	Topic35: digital / legal_regulatory / divide
Bu et al.	2022	High	Limited internet reliability	49	Topic49: connectivity / access / connection
Bu et al.	2022	High	Limited phone connectivity	-1	Noise
Bu et al.	2022	High	Limited clinical infrastructure	23	Topic23: infrastructure / need / access_availability
Bu et al.	2022	High	Limited technological literacy	54	Topic54: training_knowledge / informatic
Bu et al.	2022	High	Limited English proficiency	-1	Noise
Bu et al.	2022	High	Limited equipment access	38	Topic38: access_availability / usability_design
Bu et al.	2022	High	Limited service integration	38	Topic38: access_availability / usability_design
Bu et al.	2022	High	Limited resources	38	Topic38: access_availability / usability_design
Bu et al.	2022	High	Poor audio quality	49	Topic49: connectivity / access / connection
Bu et al.	2022	High	Poor video quality	49	Topic49: connectivity / access / connection
Bu et al.	2022	High	Limited standardization	-1	Noise
Bu et al.	2022	High	Limited implementation consistency	52	Topic52: cost_financial / gap / technical_issues
Burshtein J et al.	2023	High	Internet connectivity requirements	49	Topic49: connectivity / access / connection
Burshtein J et al.	2023	High	Device access limitations	38	Topic38: access_availability / usability_design
Burshtein J et al.	2023	High	Digital literacy barriers	54	Topic54: training_knowledge / informatic
Burshtein J et al.	2023	High	Language barriers	1	Topic1: language_culture
Burshtein J et al.	2023	High	Privacy space limitations	18	Topic18: privacy / privacy_security / concern
Burshtein J et al.	2023	High	Financial barriers	52	Topic52: cost_financial / gap / technical_issues
Burshtein J et al.	2023	High	Time availability constraints	12	Topic12: time_workload
Calegari et al.	2022	Upper-Middle	Device discomfort	48	Topic48: device / discomfort / legal_regulatory
Calegari et al.	2022	Upper-Middle	digital literacy	36	Topic36: literacy / digital
Calegari et al.	2022	Upper-Middle	Unreliability	-1	Noise
Calegari et al.	2022	Upper-Middle	Low perceived usefulness	61	Topic61: usability / user / friendly
Calegari et al.	2022	Upper-Middle	Technology avoidance or disinterest	42	Topic42: technology / usability_design / time_workload
Calegari et al.	2022	Upper-Middle	Device invasiveness	48	Topic48: device / discomfort / legal_regulatory
Calegari et al.	2022	Upper-Middle	Need for customization	10	Topic10: usability_design
Calegari et al.	2022	Upper-Middle	System usability difficulties	11	Topic11: integration_workflow / legal_regulatory
Calegari et al.	2022	Upper-Middle	Embarrassment with visible devices	-1	Noise
Calegari et al.	2022	Upper-Middle	Sensor positioning issues	-1	Noise
Calegari et al.	2022	Upper-Middle	Signal interference	-1	Noise
Calegari et al.	2022	Upper-Middle	Technical failures or bugs	14	Topic14: technical_issues / technical_issue
Calegari et al.	2022	Upper-Middle	Internet dependency	-1	Noise
Calegari et al.	2022	Upper-Middle	Battery limitations	22	Topic22: legal_regulatory
Calegari et al.	2022	Upper-Middle	System integration problems	11	Topic11: integration_workflow / legal_regulatory
Calegari et al.	2022	Upper-Middle	Privacy security concerns	18	Topic18: privacy / privacy_security / concern
Calegari et al.	2022	Upper-Middle	Device selection difficulties	-1	Noise
Calegari et al.	2022	Upper-Middle	Interface limitations	6	Topic6: clinical_limitation
Calegari et al.	2022	Upper-Middle	Quick obsolescence	14	Topic14: technical_issues / technical_issue
Calegari et al.	2022	Upper-Middle	Need qualified instruction	-1	Noise
Calegari et al.	2022	Upper-Middle	Reimbursement issues	2	Topic2: reimbursement_insurance
Calegari et al.	2022	Upper-Middle	Scaling costs	41	Topic41: cost / time_workload / scale
Calegari et al.	2022	Upper-Middle	Licensing regulation challenges	11	Topic11: integration_workflow / legal_regulatory
Calegari et al.	2022	Upper-Middle	Limited institutional availability	7	Topic7: environment_space / telehealth / legal_regulatory
Calegari et al.	2022	Upper-Middle	Implementation risks	52	Topic52: cost_financial / gap / technical_issues
Calegari et al.	2022	Upper-Middle	Professional skill degradation	54	Topic54: training_knowledge / informatic
Calegari et al.	2022	Upper-Middle	Loss of personal interaction	5	Topic5: provider_patient_communication
Calegari et al.	2022	Upper-Middle	Provider acceptance issues	15	Topic15: acceptance / provider / personal_motivation
Calegari et al.	2022	Upper-Middle	Doctor patient relationship impact	-1	Noise
Chan RJ et al.	2021	High	Complex implementation requirements	10	Topic10: usability_design
Chan RJ et al.	2021	High	High program costs	52	Topic52: cost_financial / gap / technical_issues
Chan RJ et al.	2021	High	High labor maintenance costs	52	Topic52: cost_financial / gap / technical_issues
Chan RJ et al.	2021	High	Limited resources	38	Topic38: access_availability / usability_design
Chan RJ et al.	2021	High	Lack of technical support	8	Topic8: support_assistance / psychosocial_emotional
Chan RJ et al.	2021	High	Limited digital literacy	54	Topic54: training_knowledge / informatic
Chan RJ et al.	2021	High	Lack of standardization	4	Topic4: data_management
Chan RJ et al.	2021	High	Language limitations	7	Topic7: environment_space / telehealth / legal_regulatory
Chan RJ et al.	2021	High	Screen reading strain	-1	Noise
Chua et al.	2024	High	Poor internet connectivity	49	Topic49: connectivity / access / connection
Chua et al.	2024	High	Inadequate video/audio quality	-1	Noise
Chua et al.	2024	High	Multiple platforms and complex logins	-1	Noise
Chua et al.	2024	High	Lack of centralized scheduling/data systems	11	Topic11: integration_workflow / legal_regulatory
Chua et al.	2024	High	Additional staff workload	27	Topic27: workload / increase / staff
Chua et al.	2024	High	Staff shortages	12	Topic12: time_workload
Chua et al.	2024	High	Scheduling conflicts	-1	Noise
Chua et al.	2024	High	Insufficient telehealth training	17	Topic17: training / need / telemedicine
Chua et al.	2024	High	Hierarchical structures affecting implementation	0	Topic0: organizational_issue
Chua et al.	2024	High	Limitations for patients with cognitive/sensory impairments	59	Topic59: sensory / impairment / visual
Connolly et al.	2020	High	Technological problems	14	Topic14: technical_issues / technical_issue
Connolly et al.	2020	High	system failures	28	Topic28: system / failure / slow
Connolly et al.	2020	High	Increased workload	27	Topic27: workload / increase / staff
Connolly et al.	2020	High	administrative hassle	0	Topic0: organizational_issue
Connolly et al.	2020	High	Limited equipment	44	Topic44: equipment / access_availability / environment_space
Connolly et al.	2020	High	limited space	38	Topic38: access_availability / usability_design
Connolly et al.	2020	High	limited funding	34	Topic34: resource / funding / education
Connolly et al.	2020	High	Need for technical support	54	Topic54: training_knowledge / informatic
Connolly et al.	2020	High	need for technical training	54	Topic54: training_knowledge / informatic
Connolly et al.	2020	High	Impersonal nature/interference with therapeutic relationship	-1	Noise
Connolly et al.	2020	High	Safety concerns	31	Topic31: privacy_security
Connolly et al.	2020	High	legal concerns	9	Topic9: quality_performance
Connolly et al.	2020	High	Security issues	10	Topic10: usability_design
Connolly et al.	2020	High	confidentiality issues	31	Topic31: privacy_security
Connolly et al.	2020	High	Difficulty conducting thorough assessments	57	Topic57: difficulty / difficult / vision
Connolly et al.	2020	High	Not suitable for all patient types	6	Topic6: clinical_limitation
Connolly et al.	2020	High	Concerns about patient acceptance	-1	Noise
Connolly et al.	2020	High	Poor communication	5	Topic5: provider_patient_communication
Connolly et al.	2020	High	poor support from leadership	-1	Noise
Connolly et al.	2020	High	Difficulties detecting nonverbal cues	-1	Noise
Connolly et al.	2020	High	Challenges maintaining eye contact	-1	Noise
Connolly et al.	2020	High	Disruptions to conversation flow	5	Topic5: provider_patient_communication
Costa et al.	2010	High	Problems with antenna positioning	49	Topic49: connectivity / access / connection
Costa et al.	2010	High	Transmission difficulties	49	Topic49: connectivity / access / connection
Costa et al.	2010	High	System handling failures by some patients	29	Topic29: system / integration_workflow / usability_design
Costa et al.	2010	High	Cannot determine pacing thresholds remotely	-1	Noise
Costa et al.	2010	High	Cannot reprogram devices remotely	-1	Noise
Costa et al.	2010	High	Lack of established reimbursement models	2	Topic2: reimbursement_insurance
Costa et al.	2010	High	Slow confirmation of cost-benefit data	52	Topic52: cost_financial / gap / technical_issues
Costa et al.	2010	High	Different reimbursement schemes across healthcare systems	37	Topic37: healthcare / health / training_knowledge
Costa et al.	2010	High	Need for new reimbursement models	2	Topic2: reimbursement_insurance
Costa et al.	2010	High	Initial equipment investment costs	-1	Noise
Costa et al.	2010	High	Unclear legal responsibility for immediate response	22	Topic22: legal_regulatory
Costa et al.	2010	High	Patient privacy concerns	31	Topic31: privacy_security
Costa et al.	2010	High	Need for informed consent about limitations	-1	Noise
Costa et al.	2010	High	Legal framework behind technological development	-1	Noise
Costa et al.	2010	High	Different regulations between countries	-1	Noise
Costa et al.	2010	High	Cannot completely replace in-person visits	-1	Noise
Costa et al.	2010	High	Centers must have capacity to receive/interpret/respond to alerts	-1	Noise
Costa et al.	2010	High	Need clinical guidelines for remote monitoring protocols	-1	Noise
Cunha et al.	2023	High	Limited internet access	38	Topic38: access_availability / usability_design
Cunha et al.	2023	High	Lack of devices	38	Topic38: access_availability / usability_design
Cunha et al.	2023	High	Digital literacy limitations	35	Topic35: digital / legal_regulatory / divide
Cunha et al.	2023	High	Income barriers	52	Topic52: cost_financial / gap / technical_issues
Cunha et al.	2023	High	Language barriers	1	Topic1: language_culture
Cunha et al.	2023	High	Privacy and security concerns	18	Topic18: privacy / privacy_security / concern
Cunha et al.	2023	High	Geographic barriers	52	Topic52: cost_financial / gap / technical_issues
Cunha et al.	2023	High	Insurance coverage limitations	52	Topic52: cost_financial / gap / technical_issues
De Guzman et al.	2020	High	Technology shortfalls	42	Topic42: technology / usability_design / time_workload
De Guzman et al.	2020	High	connectivity problems in rural areas	-1	Noise
De Guzman et al.	2020	High	Service interruptions in rural areas	-1	Noise
De Guzman et al.	2020	High	Technical issues with equipment and software	-1	Noise
De Guzman et al.	2020	High	Internet access	49	Topic49: connectivity / access / connection
De Guzman et al.	2020	High	Issues with school firewalls	33	Topic33: security / privacy_security / psychosocial_emotional
De Guzman et al.	2020	High	Increased workload for clinicians	12	Topic12: time_workload
De Guzman et al.	2020	High	not being integrated in existing workflows	-1	Noise
De Guzman et al.	2020	High	Manual data entry requirements	4	Topic4: data_management
De Guzman et al.	2020	High	Limited service hours/availability	-1	Noise
De Guzman et al.	2020	High	Location constraints	31	Topic31: privacy_security
De Guzman et al.	2020	High	Lack of reimbursement	21	Topic21: psychosocial_emotional
De Guzman et al.	2020	High	Privacy concerns	31	Topic31: privacy_security
De Guzman et al.	2020	High	licensing requirements	-1	Noise
De Guzman et al.	2020	High	connectivity issues	49	Topic49: connectivity / access / connection
De Guzman et al.	2020	High	Inconvenient timing of interventions	-1	Noise
De Guzman et al.	2020	High	Age-appropriate design considerations	-1	Noise
De Guzman et al.	2020	High	Limited technical support	54	Topic54: training_knowledge / informatic
De Guzman et al.	2020	High	System not being approved for health applications	-1	Noise
De La Torre et al.	2024	Upper-Middle	Poor internet	49	Topic49: connectivity / access / connection
De La Torre et al.	2024	Upper-Middle	Need specialized equipment or software	30	Topic30: software / integration_workflow / copyright
De La Torre et al.	2024	Upper-Middle	Limited user technical skills	55	Topic55: training_knowledge / skill / language
De La Torre et al.	2024	Upper-Middle	Interoperability issues	11	Topic11: integration_workflow / legal_regulatory
De La Torre et al.	2024	Upper-Middle	No telemedicine training	17	Topic17: training / need / telemedicine
De La Torre et al.	2024	Upper-Middle	Limited physical exam ability	-1	Noise
De La Torre et al.	2024	Upper-Middle	Specific specialty constraints	-1	Noise
De La Torre et al.	2024	Upper-Middle	Difficult direct rehab supervision	-1	Noise
De La Torre et al.	2024	Upper-Middle	Privacy concerns	31	Topic31: privacy_security
De La Torre et al.	2024	Upper-Middle	Care effectiveness concerns	-1	Noise
De La Torre et al.	2024	Upper-Middle	Shared medical responsibility concerns	-1	Noise
De La Torre et al.	2024	Upper-Middle	Safety concerns	31	Topic31: privacy_security
De La Torre et al.	2024	Upper-Middle	No specific regulations	22	Topic22: legal_regulatory
De La Torre et al.	2024	Upper-Middle	Reimbursement billing issues	52	Topic52: cost_financial / gap / technical_issues
De La Torre et al.	2024	Upper-Middle	Insufficient institutional programs	26	Topic26: program / design / legal_regulatory
De La Torre et al.	2024	Upper-Middle	High equipment or training costs	-1	Noise
De La Torre et al.	2024	Upper-Middle	Structural tech access inequalities Here is the simplified list with repetitions removed:	-1	Noise
De La Torre et al.	2024	Upper-Middle	Poor internet	49	Topic49: connectivity / access / connection
De La Torre et al.	2024	Upper-Middle	Need specialized equipment or software	30	Topic30: software / integration_workflow / copyright
De La Torre et al.	2024	Upper-Middle	Limited user technical skills	55	Topic55: training_knowledge / skill / language
De La Torre et al.	2024	Upper-Middle	Interoperability issues	11	Topic11: integration_workflow / legal_regulatory
De La Torre et al.	2024	Upper-Middle	No telemedicine training	17	Topic17: training / need / telemedicine
De La Torre et al.	2024	Upper-Middle	Limited physical exam ability	-1	Noise
De La Torre et al.	2024	Upper-Middle	Specific specialty constraints	-1	Noise
De La Torre et al.	2024	Upper-Middle	Difficult direct rehab supervision	-1	Noise
De La Torre et al.	2024	Upper-Middle	Privacy concerns	31	Topic31: privacy_security
De La Torre et al.	2024	Upper-Middle	Care effectiveness concerns	-1	Noise
De La Torre et al.	2024	Upper-Middle	Shared medical responsibility concerns	-1	Noise
De La Torre et al.	2024	Upper-Middle	Safety concerns	31	Topic31: privacy_security
De La Torre et al.	2024	Upper-Middle	No specific regulations	22	Topic22: legal_regulatory
De La Torre et al.	2024	Upper-Middle	Reimbursement billing issues	52	Topic52: cost_financial / gap / technical_issues
De La Torre et al.	2024	Upper-Middle	Insufficient institutional programs	26	Topic26: program / design / legal_regulatory
De La Torre et al.	2024	Upper-Middle	High equipment or training costs	-1	Noise
De La Torre et al.	2024	Upper-Middle	Structural tech access inequalities	-1	Noise
Dodoo JE et al.	2021	Lower-Middle	Limited telemedicine network coverage	38	Topic38: access_availability / usability_design
Dodoo JE et al.	2021	Lower-Middle	Limited computer availability	54	Topic54: training_knowledge / informatic
Dodoo JE et al.	2021	Lower-Middle	Low bandwidth issues	49	Topic49: connectivity / access / connection
Dodoo JE et al.	2021	Lower-Middle	Weak ICT infrastructure	23	Topic23: infrastructure / need / access_availability
Dodoo JE et al.	2021	Lower-Middle	Unstable electricity supply	23	Topic23: infrastructure / need / access_availability
Dodoo JE et al.	2021	Lower-Middle	Poor internet connectivity	49	Topic49: connectivity / access / connection
Dodoo JE et al.	2021	Lower-Middle	Infrastructure deficits in remote areas	23	Topic23: infrastructure / need / access_availability
Dodoo JE et al.	2021	Lower-Middle	Environmental impacts on equipment	-1	Noise
Dodoo JE et al.	2021	Lower-Middle	High infrastructure costs	23	Topic23: infrastructure / need / access_availability
Dodoo JE et al.	2021	Lower-Middle	Limited budget	49	Topic49: connectivity / access / connection
Dodoo JE et al.	2021	Lower-Middle	Limited technical expertise	54	Topic54: training_knowledge / informatic
Dodoo JE et al.	2021	Lower-Middle	Human resource constraints	38	Topic38: access_availability / usability_design
Dodoo JE et al.	2021	Lower-Middle	Technical staff shortages	-1	Noise
Dodoo JE et al.	2021	Lower-Middle	Insufficient medical equipment	44	Topic44: equipment / access_availability / environment_space
Dodoo JE et al.	2021	Lower-Middle	High operational costs	52	Topic52: cost_financial / gap / technical_issues
Dodoo JE et al.	2021	Lower-Middle	Limited funding	34	Topic34: resource / funding / education
Dodoo JE et al.	2021	Lower-Middle	Lack of integrated framework	23	Topic23: infrastructure / need / access_availability
Dodoo JE et al.	2021	Lower-Middle	Limited policy development	-1	Noise
Dodoo JE et al.	2021	Lower-Middle	Complex billing systems	29	Topic29: system / integration_workflow / usability_design
Dodoo JE et al.	2021	Lower-Middle	Limited e-health policies	-1	Noise
Dodoo JE et al.	2021	Lower-Middle	Data entry complexity	4	Topic4: data_management
Dodoo JE et al.	2021	Lower-Middle	Language differences	1	Topic1: language_culture
Dodoo JE et al.	2021	Lower-Middle	Limited digital literacy	54	Topic54: training_knowledge / informatic
Dodoo JE et al.	2021	Lower-Middle	Limited computer skills	54	Topic54: training_knowledge / informatic
Dodoo JE et al.	2021	Lower-Middle	Low affordability	52	Topic52: cost_financial / gap / technical_issues
Dovigi et al.	2020	High	Limited clinical information	23	Topic23: infrastructure / need / access_availability
Dovigi et al.	2020	High	Communication challenges in providing diagnoses	-1	Noise
Dovigi et al.	2020	High	lack of emotional support	5	Topic5: provider_patient_communication
Dovigi et al.	2020	High	difficulties in maintaining dialogue	5	Topic5: provider_patient_communication
Dovigi et al.	2020	High	Technological limitations	6	Topic6: clinical_limitation
Dovigi et al.	2020	High	Time required to learn the technology	-1	Noise
Dovigi et al.	2020	High	Inability to address certain skin conditions	-1	Noise
Dovigi et al.	2020	High	Patient reluctance to be photographed due to social/religious reasons	-1	Noise
Dovigi et al.	2020	High	Reimbursement concerns	52	Topic52: cost_financial / gap / technical_issues
Dovigi et al.	2020	High	Increased medical liability	6	Topic6: clinical_limitation
Dovigi et al.	2020	High	privacy breach risks	18	Topic18: privacy / privacy_security / concern
Dovigi et al.	2020	High	Incompatibility with existing workflow, health record systems, and organizational policies	-1	Noise
Dovigi et al.	2020	High	Lack of time	54	Topic54: training_knowledge / informatic
Dovigi et al.	2020	High	Lack of personnel	54	Topic54: training_knowledge / informatic
Dovigi et al.	2020	High	Lack of equipment	54	Topic54: training_knowledge / informatic
Dovigi et al.	2020	High	personal preference	3	Topic3: personal_motivation
Dovigi et al.	2020	High	Personal Belief intervention is not accurate	-1	Noise
Elbaz et al.	2021	High	Connection difficulties	49	Topic49: connectivity / access / connection
Elbaz et al.	2021	High	lack of access to devices/Internet	-1	Noise
Elbaz et al.	2021	High	patients ability to use device	48	Topic48: device / discomfort / legal_regulatory
Elbaz et al.	2021	High	No caregiver support	8	Topic8: support_assistance / psychosocial_emotional
Elbaz et al.	2021	High	Visual and auditory impairments	59	Topic59: sensory / impairment / visual
Elbaz et al.	2021	High	Digital divide	35	Topic35: digital / legal_regulatory / divide
Ferguson et al.	2021	High	Device discomfort	48	Topic48: device / discomfort / legal_regulatory
Ferguson et al.	2021	High	Wireless data transfer problems	-1	Noise
Ferguson et al.	2021	High	Incorrect sensor positioning	14	Topic14: technical_issues / technical_issue
Ferguson et al.	2021	High	Slow system response times	9	Topic9: quality_performance
Ferguson et al.	2021	High	Heavy equipment	-1	Noise
Ferguson et al.	2021	High	High device costs	52	Topic52: cost_financial / gap / technical_issues
Ferguson et al.	2021	High	Limited coverage by healthcare systems	37	Topic37: healthcare / health / training_knowledge
Ferguson et al.	2021	High	Increased provider workload	27	Topic27: workload / increase / staff
Ferguson et al.	2021	High	Insufficient workforce for monitoring	8	Topic8: support_assistance / psychosocial_emotional
Ferguson et al.	2021	High	Inadequate infrastructure	23	Topic23: infrastructure / need / access_availability
Ferguson et al.	2021	High	After-hours care management issues	12	Topic12: time_workload
Ferguson et al.	2021	High	Legal liability concerns	-1	Noise
Ferguson et al.	2021	High	Delayed feedback	43	Topic43: delay / audio / organizational_issue
Ferguson et al.	2021	High	Low technological literacy	54	Topic54: training_knowledge / informatic
Ferguson et al.	2021	High	Anxiety about device use	48	Topic48: device / discomfort / legal_regulatory
Ferguson et al.	2021	High	Fear of technology dependence	-1	Noise
Ferguson et al.	2021	High	Preference for traditional methods	-1	Noise
Ferguson et al.	2021	High	Constant reminder of illness	-1	Noise
Ferguson et al.	2021	High	Insufficient training	22	Topic22: legal_regulatory
Ferguson et al.	2021	High	Limited technical support	54	Topic54: training_knowledge / informatic
Ferguson et al.	2021	High	Poor provider familiarity with systems	-1	Noise
Ferguson et al.	2021	High	Poor integration into workflows	-1	Noise
Ferguson et al.	2021	High	Stigma about wearing visible devices	-1	Noise
Ferguson et al.	2021	High	Reduced face-to-face interactions	-1	Noise
Ferguson et al.	2021	High	Dependency concerns	-1	Noise
Ferguson et al.	2021	High	Privacy concerns	31	Topic31: privacy_security
Fernandes et al.	2022	Upper-Middle	Difficulty building rapport	57	Topic57: difficulty / difficult / vision
Fernandes et al.	2022	Upper-Middle	Limited flexibility in content and individual adaptations	-1	Noise
Fernandes et al.	2022	Upper-Middle	Poor internet connection	49	Topic49: connectivity / access / connection
Fernandes et al.	2022	Upper-Middle	technical issues	14	Topic14: technical_issues / technical_issue
Fernandes et al.	2022	Upper-Middle	Privacy concerns	31	Topic31: privacy_security
Fernandes et al.	2022	Upper-Middle	data safety concerns	31	Topic31: privacy_security
Fernandes et al.	2022	Upper-Middle	Content not matching patient needs or expectations	-1	Noise
Fernandes et al.	2022	Upper-Middle	Overwhelming volume of tasks	-1	Noise
Fernandes et al.	2022	Upper-Middle	Daily reminders causing hypervigilance	12	Topic12: time_workload
Fernandes et al.	2022	Upper-Middle	Limited digital health literacy	54	Topic54: training_knowledge / informatic
Fernandes et al.	2022	Upper-Middle	Difficulty navigating intervention content	57	Topic57: difficulty / difficult / vision
Fernandes et al.	2022	Upper-Middle	Information overload	47	Topic47: datum / privacy_security / information
Foong et al.	2020	High	Physical limitations affecting technology use	-1	Noise
Foong et al.	2020	High	Limited tech literacy	54	Topic54: training_knowledge / informatic
Foong et al.	2020	High	Privacy concerns with home technology	42	Topic42: technology / usability_design / time_workload
Foong et al.	2020	High	Poor mobility affecting wound photography	-1	Noise
Foong et al.	2020	High	Limited wound care competency of home nurses	-1	Noise
Foong et al.	2020	High	Healthcare staff shortages	37	Topic37: healthcare / health / training_knowledge
Foong et al.	2020	High	Inadequate wound care training	-1	Noise
Foong et al.	2020	High	Lack of clinical guidelines	-1	Noise
Foong et al.	2020	High	Workforce shortages	-1	Noise
Foong et al.	2020	High	Complex registration processes	-1	Noise
Foong et al.	2020	High	Need for tech specialists	-1	Noise
Foong et al.	2020	High	Limited multidisciplinary approach	-1	Noise
Foster MV et al.	2014	High	Poor interface readability	10	Topic10: usability_design
Foster MV et al.	2014	High	Low visual contrast	62	Topic62: low / contrast / quality
Foster MV et al.	2014	High	Device ergonomic issues	48	Topic48: device / discomfort / legal_regulatory
Foster MV et al.	2014	High	Input device limitations (buttons, touchscreen, mouse)	38	Topic38: access_availability / usability_design
Foster MV et al.	2014	High	Digital skills gaps	54	Topic54: training_knowledge / informatic
Foster MV et al.	2014	High	Complex navigation	10	Topic10: usability_design
Foster MV et al.	2014	High	Technical performance issues	-1	Noise
Franco JB et al.	2023	Upper-Middle	Limited internet access	38	Topic38: access_availability / usability_design
Franco JB et al.	2023	Upper-Middle	Limited device access	39	Topic39: access / access_availability / training_knowledge
Franco JB et al.	2023	Upper-Middle	Limited nationwide internet availability	-1	Noise
Franco JB et al.	2023	Upper-Middle	Exercise monitoring challenges	11	Topic11: integration_workflow / legal_regulatory
Ftouni et al.	2022	Lower-Middle	Poor connectivity causing AV issues	-1	Noise
Ftouni et al.	2022	Lower-Middle	calls favored	-1	Noise
Ftouni et al.	2022	Lower-Middle	Limited tech access for vulnerable groups	39	Topic39: access / access_availability / training_knowledge
Ftouni et al.	2022	Lower-Middle	Need for better infrastructure and IT support	-1	Noise
Ftouni et al.	2022	Lower-Middle	Data security risks	31	Topic31: privacy_security
Ftouni et al.	2022	Lower-Middle	80+ face greater technical difficulties	-1	Noise
Ftouni et al.	2022	Lower-Middle	Physical exam limitations in hands-on specialties	-1	Noise
Ftouni et al.	2022	Lower-Middle	Inability to perform certain diagnostics remotely	-1	Noise
Ftouni et al.	2022	Lower-Middle	Exams less precise than in-person	6	Topic6: clinical_limitation
Ftouni et al.	2022	Lower-Middle	Telemedicine unsuited for emergencies	6	Topic6: clinical_limitation
Ftouni et al.	2022	Lower-Middle	Virtual diagnoses risk misses	6	Topic6: clinical_limitation
Ftouni et al.	2022	Lower-Middle	Need for provider training (tech and emotional)	17	Topic17: training / need / telemedicine
Ftouni et al.	2022	Lower-Middle	Challenges in virtual doctor-patient relationships	5	Topic5: provider_patient_communication
Ftouni et al.	2022	Lower-Middle	Virtual visits require extra time	12	Topic12: time_workload
Ftouni et al.	2022	Lower-Middle	Provider fatigue and dissatisfaction	12	Topic12: time_workload
Ftouni et al.	2022	Lower-Middle	Malpractice and legal risks	22	Topic22: legal_regulatory
Ftouni et al.	2022	Lower-Middle	Lower adoption among those with cognitive, sensory, or tech limitations	-1	Noise
Ftouni et al.	2022	Lower-Middle	Privacy concerns	31	Topic31: privacy_security
Ftouni et al.	2022	Lower-Middle	Patients prefer in-person visits	21	Topic21: psychosocial_emotional
Ftouni et al.	2022	Lower-Middle	Trust and rapport issues	5	Topic5: provider_patient_communication
Ftouni et al.	2022	Lower-Middle	Language and interpreter challenges	-1	Noise
Ftouni et al.	2022	Lower-Middle	Insurance/reimbursement inconsistencies	2	Topic2: reimbursement_insurance
Ftouni et al.	2022	Lower-Middle	Need for clear telehealth policies	22	Topic22: legal_regulatory
Ftouni et al.	2022	Lower-Middle	Require informed consent and data protection	-1	Noise
Ftouni et al.	2022	Lower-Middle	Interstate licensure issues	22	Topic22: legal_regulatory
Ftouni et al.	2022	Lower-Middle	Need standardized protocols	-1	Noise
Ftouni et al.	2022	Lower-Middle	Trend toward hybrid virtual/in-person care	-1	Noise
Ftouni et al.	2022	Lower-Middle	Require whole-system telehealth strategy	-1	Noise
Ftouni et al.	2022	Lower-Middle	Follow-ups more effective than initial visits	-1	Noise
Ftouni et al.	2022	Lower-Middle	Mixed willingness to continue virtual care post-pandemic	-1	Noise
Ftouni et al.	2022	Lower-Middle	Ongoing need for updated guidelines and best practices	-1	Noise
Gardiner S et al.	2012	High	Training requirements	17	Topic17: training / need / telemedicine
Gardiner S et al.	2012	High	Technical challenges	14	Topic14: technical_issues / technical_issue
Gardiner S et al.	2012	High	High costs	52	Topic52: cost_financial / gap / technical_issues
Gardiner S et al.	2012	High	Limited diagnostic capabilities	9	Topic9: quality_performance
Garrido S et al.	2019	High	Technical glitches	14	Topic14: technical_issues / technical_issue
Garrido S et al.	2019	High	Poor user interfaces	10	Topic10: usability_design
Garrido S et al.	2019	High	Limited personalization options	10	Topic10: usability_design
Gentry et al.	2019	High	Staff technical difficulties	24	Topic24: staff / turnover / personnel
Gentry et al.	2019	High	Cost barriers	52	Topic52: cost_financial / gap / technical_issues
Gentry et al.	2019	High	Reimbursement limitations	52	Topic52: cost_financial / gap / technical_issues
Gentry et al.	2019	High	Licensing regulations across states	-1	Noise
Gentry et al.	2019	High	Internet connectivity issues	49	Topic49: connectivity / access / connection
Gentry et al.	2019	High	Accessibility barriers (hearing/vision impairments	-1	Noise
Gentry et al.	2019	High	Patient age	53	Topic53: age / advanced / relate
Gentry et al.	2019	High	Patient education level	-1	Noise
Ghazal KY et al.	2024	High	Challenges in complex care management	20	Topic20: complex / interface / organizational_issue
Ghazal KY et al.	2024	High	Delayed symptom management	43	Topic43: delay / audio / organizational_issue
Ghazal KY et al.	2024	High	Adoption challenges	52	Topic52: cost_financial / gap / technical_issues
Ghazal KY et al.	2024	High	Healthcare disparities	37	Topic37: healthcare / health / training_knowledge
Ghazal KY et al.	2024	High	Geographical barriers	21	Topic21: psychosocial_emotional
Ghazal KY et al.	2024	High	Insufficient training for healthcare professionals	37	Topic37: healthcare / health / training_knowledge
Ghazal KY et al.	2024	High	Technical issues	14	Topic14: technical_issues / technical_issue
Ghazal KY et al.	2024	High	Financial burden	52	Topic52: cost_financial / gap / technical_issues
Ghazal KY et al.	2024	High	Adoption challenges	52	Topic52: cost_financial / gap / technical_issues
Ghazal KY et al.	2024	High	Cultural differences	1	Topic1: language_culture
Ghazal KY et al.	2024	High	Uneven technology use	42	Topic42: technology / usability_design / time_workload
Ghazal KY et al.	2024	High	Patient and caregiver resistance	-1	Noise
Golden BN et al.	2024	High	Poor internet access	49	Topic49: connectivity / access / connection
Golden BN et al.	2024	High	Lack of necessary equipment	38	Topic38: access_availability / usability_design
Golden BN et al.	2024	High	Infrastructure limitations	22	Topic22: legal_regulatory
Golden BN et al.	2024	High	Personal financial burden	-1	Noise
Golden BN et al.	2024	High	Lack of training	54	Topic54: training_knowledge / informatic
Golden BN et al.	2024	High	Lack of clear guidelines	-1	Noise
Golden BN et al.	2024	High	Healthcare access inequities	37	Topic37: healthcare / health / training_knowledge
Gorst et al.	2014	High	Technical problems	14	Topic14: technical_issues / technical_issue
Gorst et al.	2014	High	Technical support needs	17	Topic17: training / need / telemedicine
Gu et al.	2023	Upper-Middle	Digital literacy	36	Topic36: literacy / digital
Gu et al.	2023	Upper-Middle	Workload issues	49	Topic49: connectivity / access / connection
Gu et al.	2023	Upper-Middle	Legal risk concerns	-1	Noise
Gu et al.	2023	Upper-Middle	Poor user experience design	-1	Noise
Gu et al.	2023	Upper-Middle	Resource limitations	52	Topic52: cost_financial / gap / technical_issues
Gu et al.	2023	Upper-Middle	Regulatory gaps	22	Topic22: legal_regulatory
Hadian et al.	2024	Upper-Middle	Poor telecommunications structures	23	Topic23: infrastructure / need / access_availability
Hadian et al.	2024	Upper-Middle	Limited bandwidth and low internet speed	-1	Noise
Hadian et al.	2024	Upper-Middle	Lack of widespread access to computers and software	-1	Noise
Hadian et al.	2024	Upper-Middle	Unclear audio and video communication	-1	Noise
Hadian et al.	2024	Upper-Middle	Limited portable platforms (tablets, PDAs, mobile phones)	52	Topic52: cost_financial / gap / technical_issues
Hadian et al.	2024	Upper-Middle	Poor equipment conditions in counseling centers	23	Topic23: infrastructure / need / access_availability
Hadian et al.	2024	Upper-Middle	Imperfect human-machine communication	-1	Noise
Hadian et al.	2024	Upper-Middle	Weak protocols for patient-physician interactions	-1	Noise
Hadian et al.	2024	Upper-Middle	Lack of authentication centers and digital signatures	-1	Noise
Hadian et al.	2024	Upper-Middle	Complex financial considerations between partners	-1	Noise
Hadian et al.	2024	Upper-Middle	Limited control and supervision systems	-1	Noise
Hadian et al.	2024	Upper-Middle	Legal and ethical considerations	22	Topic22: legal_regulatory
Hadian et al.	2024	Upper-Middle	Security concerns	31	Topic31: privacy_security
Hadian et al.	2024	Upper-Middle	Insufficient standards and regulations	7	Topic7: environment_space / telehealth / legal_regulatory
Hadian et al.	2024	Upper-Middle	Educational gaps	54	Topic54: training_knowledge / informatic
Hadian et al.	2024	Upper-Middle	Limited political support	8	Topic8: support_assistance / psychosocial_emotional
Hadian et al.	2024	Upper-Middle	Cost-effectiveness evaluation difficulties	-1	Noise
Hadian et al.	2024	Upper-Middle	Cultural adaptation challenges	1	Topic1: language_culture
Hage et al.	2013	High	Advanced age	53	Topic53: age / advanced / relate
Hage et al.	2013	High	Low income/poverty	-1	Noise
Hage et al.	2013	High	Unemployment	56	Topic56: unemployment / tiredness / reimbursement
Hage et al.	2013	High	Geographic isolation	-1	Noise
Hage et al.	2013	High	Social inequalities	38	Topic38: access_availability / usability_design
Hage et al.	2013	High	Lack of ICT skills	-1	Noise
Hage et al.	2013	High	Illiteracy	-1	Noise
Hage et al.	2013	High	Local social ties	-1	Noise
Hage et al.	2013	High	Inadequate physical or mental conditions	-1	Noise
Hage et al.	2013	High	Negative self-perception	-1	Noise
Hage et al.	2013	High	Negative relationship with teachers	-1	Noise
Hage et al.	2013	High	Uncooperative third parties	-1	Noise
Hage et al.	2013	High	Availability of alternatives to e-Health services	38	Topic38: access_availability / usability_design
Hage et al.	2013	High	Insufficient resources	22	Topic22: legal_regulatory
Hage et al.	2013	High	Stakeholder conflicts	0	Topic0: organizational_issue
Hage et al.	2013	High	Technical problems	14	Topic14: technical_issues / technical_issue
Hage et al.	2013	High	Logistical problems	14	Topic14: technical_issues / technical_issue
Hage et al.	2013	High	Regulatory problems	22	Topic22: legal_regulatory
Hage et al.	2013	High	Low availability/accessibility	-1	Noise
Hage et al.	2013	High	Failure to respond to demand	-1	Noise
Hage et al.	2013	High	Poor usability	61	Topic61: usability / user / friendly
Hage et al.	2013	High	System complexity	14	Topic14: technical_issues / technical_issue
Hardiker NR et al.	2010	High	Economic barriers	52	Topic52: cost_financial / gap / technical_issues
Hardiker NR et al.	2010	High	Technology access limitations	14	Topic14: technical_issues / technical_issue
Hardiker NR et al.	2010	High	Digital skills gaps	54	Topic54: training_knowledge / informatic
Hardiker NR et al.	2010	High	Usability issues	10	Topic10: usability_design
Hardiker NR et al.	2010	High	Content comprehension barriers	54	Topic54: training_knowledge / informatic
Hardiker NR et al.	2010	High	Cultural adaptation gaps	1	Topic1: language_culture
Hardiker NR et al.	2010	High	Security and privacy concerns	33	Topic33: security / privacy_security / psychosocial_emotional
Hayavi-Haghighi et al.	2023	Upper-Middle	Low accuracy between gold standard and assessor of burn depth	-1	Noise
Hayavi-Haghighi et al.	2023	Upper-Middle	Unreliability of burn assessment	-1	Noise
Hayavi-Haghighi et al.	2023	Upper-Middle	Problems in coordination of telehealth appointments	6	Topic6: clinical_limitation
Hayavi-Haghighi et al.	2023	Upper-Middle	Lack of physical examination	6	Topic6: clinical_limitation
Hayavi-Haghighi et al.	2023	Upper-Middle	risk of misdiagnosis	6	Topic6: clinical_limitation
Hayavi-Haghighi et al.	2023	Upper-Middle	Lack of information for diagnosis	-1	Noise
Hayavi-Haghighi et al.	2023	Upper-Middle	physician resistance	21	Topic21: psychosocial_emotional
Hayavi-Haghighi et al.	2023	Upper-Middle	Patients' preference	3	Topic3: personal_motivation
Hayavi-Haghighi et al.	2023	Upper-Middle	need for a training program for all providers	-1	Noise
Hayavi-Haghighi et al.	2023	Upper-Middle	legal issues	-1	Noise
Hayavi-Haghighi et al.	2023	Upper-Middle	Connectivity issues	49	Topic49: connectivity / access / connection
Hayavi-Haghighi et al.	2023	Upper-Middle	Inaccessible functional videoconferencing facilities	-1	Noise
Hayavi-Haghighi et al.	2023	Upper-Middle	Poor video quality	49	Topic49: connectivity / access / connection
Hayavi-Haghighi et al.	2023	Upper-Middle	Poor audio quality	49	Topic49: connectivity / access / connection
Hayavi-Haghighi et al.	2023	Upper-Middle	Need for complex technical infrastructure and support	-1	Noise
Hayavi-Haghighi et al.	2023	Upper-Middle	Technical difficulties	14	Topic14: technical_issues / technical_issue
Hayavi-Haghighi et al.	2023	Upper-Middle	Need for perfect coordination and logistics between hospitals	-1	Noise
Hayavi-Haghighi et al.	2023	Upper-Middle	security concerns	31	Topic31: privacy_security
Hayavi-Haghighi et al.	2023	Upper-Middle	Device visualization problems	14	Topic14: technical_issues / technical_issue
Helleman J et al.	2020	High	Complex monitoring protocols	-1	Noise
Helleman J et al.	2020	High	Technical issues	14	Topic14: technical_issues / technical_issue
Helleman J et al.	2020	High	Slow internet connection	49	Topic49: connectivity / access / connection
Helleman J et al.	2020	High	Slow data processing	-1	Noise
Helleman J et al.	2020	High	High initial investment costs	-1	Noise
Helleman J et al.	2020	High	Variable ongoing costs	52	Topic52: cost_financial / gap / technical_issues
Helleman J et al.	2020	High	Lack of reimbursement structure	13	Topic13: psychosocial_emotional / framework / structure
Herrera et al.	2022	High	Advanced age	53	Topic53: age / advanced / relate
Herrera et al.	2022	High	Low socioeconomic status	-1	Noise
Herrera et al.	2022	High	Low educational level	-1	Noise
Herrera et al.	2022	High	Low technological literacy	54	Topic54: training_knowledge / informatic
Herrera et al.	2022	High	prejudices on telehealth	21	Topic21: psychosocial_emotional
Herrera et al.	2022	High	lack of motivation	3	Topic3: personal_motivation
Herrera et al.	2022	High	frustration and difficulty in using technology	-1	Noise
Herrera et al.	2022	High	privacy concern	31	Topic31: privacy_security
Herrera et al.	2022	High	apps not designed according to patient needs	-1	Noise
Herrera et al.	2022	High	issues with access	39	Topic39: access / access_availability / training_knowledge
Herrera et al.	2022	High	low connectivity	49	Topic49: connectivity / access / connection
Herrera et al.	2022	High	platform access limited to computers	38	Topic38: access_availability / usability_design
Herrera et al.	2022	High	healthcare technology systems	-1	Noise
Herrera et al.	2022	High	lack of funding	52	Topic52: cost_financial / gap / technical_issues
Herrera et al.	2022	High	limited awarennes of remote monitoring	-1	Noise
Hewitt et al.	2022	High	Difficulty accessing the interventions	-1	Noise
Hewitt et al.	2022	High	Problems with navigation of the digital platforms	-1	Noise
Hewitt et al.	2022	High	Personal preferences	3	Topic3: personal_motivation
Hewitt et al.	2022	High	Personal schedules	-1	Noise
Hewitt et al.	2022	High	Lack of time	54	Topic54: training_knowledge / informatic
Hewitt et al.	2022	High	Daily activities preventing regular use	-1	Noise
Høyland et al.	2023	High	Workforce shortages	-1	Noise
Høyland et al.	2023	High	Installation delays for technology	42	Topic42: technology / usability_design / time_workload
Høyland et al.	2023	High	Need for updated equipment	11	Topic11: integration_workflow / legal_regulatory
Høyland et al.	2023	High	Resource and time constraints	34	Topic34: resource / funding / education
Høyland et al.	2023	High	Management challenges	22	Topic22: legal_regulatory
Høyland et al.	2023	High	economic challenges	14	Topic14: technical_issues / technical_issue
Høyland et al.	2023	High	Training needs	17	Topic17: training / need / telemedicine
Huerne K et al.	2024	High	Technology accessibility	42	Topic42: technology / usability_design / time_workload
Huerne K et al.	2024	High	Infrastructure challenges	23	Topic23: infrastructure / need / access_availability
Huerne K et al.	2024	High	Health data security requirements	4	Topic4: data_management
Huerne K et al.	2024	High	Digital literacy limitations	35	Topic35: digital / legal_regulatory / divide
Huerne K et al.	2024	High	Socioeconomic barriers	52	Topic52: cost_financial / gap / technical_issues
Huerne K et al.	2024	High	Unclear economic costs	52	Topic52: cost_financial / gap / technical_issues
Inampudi et al.	2024	Lower-Middle	Lack of network coverage	38	Topic38: access_availability / usability_design
Inampudi et al.	2024	Lower-Middle	lack of IT infrastructure	23	Topic23: infrastructure / need / access_availability
Inampudi et al.	2024	Lower-Middle	High costs	52	Topic52: cost_financial / gap / technical_issues
Inampudi et al.	2024	Lower-Middle	Lack of physical examination	6	Topic6: clinical_limitation
Inampudi et al.	2024	Lower-Middle	Data accuracy and misdiagnosis	4	Topic4: data_management
Inampudi et al.	2024	Lower-Middle	Data privacy and confidentiality	31	Topic31: privacy_security
Inampudi et al.	2024	Lower-Middle	Language and communication barriers	55	Topic55: training_knowledge / skill / language
Inampudi et al.	2024	Lower-Middle	Usage barriers	25	Topic25: scalability / app / environment_space
Inampudi et al.	2024	Lower-Middle	Ethical concerns	31	Topic31: privacy_security
Inampudi et al.	2024	Lower-Middle	legal concerns	9	Topic9: quality_performance
Inampudi et al.	2024	Lower-Middle	accountability concerns	31	Topic31: privacy_security
Jang-Jaccard et al.	2014	High	Government regulatory constraints	-1	Noise
Jang-Jaccard et al.	2014	High	hurdles with independently managed jurisdictional law	-1	Noise
Jang-Jaccard et al.	2014	High	Limited regulatory support for standardization and creating competitive markets	-1	Noise
Jang-Jaccard et al.	2014	High	Malpractice liability	-1	Noise
Jang-Jaccard et al.	2014	High	Lack of laws	22	Topic22: legal_regulatory
Jang-Jaccard et al.	2014	High	high cost	52	Topic52: cost_financial / gap / technical_issues
Jang-Jaccard et al.	2014	High	Lack of motivation	3	Topic3: personal_motivation
Jang-Jaccard et al.	2014	High	Lack of incentives for health professionals	0	Topic0: organizational_issue
Jang-Jaccard et al.	2014	High	Lack of funding in rural practices	-1	Noise
Jang-Jaccard et al.	2014	High	no reimbursement	2	Topic2: reimbursement_insurance
Jang-Jaccard et al.	2014	High	personal Preference	3	Topic3: personal_motivation
Jang-Jaccard et al.	2014	High	Limited Internet availability and reliability	-1	Noise
Jang-Jaccard et al.	2014	High	difficulty in solving interoperability issue	11	Topic11: integration_workflow / legal_regulatory
Jang-Jaccard et al.	2014	High	Lack of confidence	3	Topic3: personal_motivation
Jang-Jaccard et al.	2014	High	Lack of support	21	Topic21: psychosocial_emotional
Jang-Jaccard et al.	2014	High	digital literacy	36	Topic36: literacy / digital
Jang-Jaccard et al.	2014	High	no support	-1	Noise
Jarvis K et al.	2024	High	Cognitive impairments	7	Topic7: environment_space / telehealth / legal_regulatory
Jarvis K et al.	2024	High	Limited technological familiarity	54	Topic54: training_knowledge / informatic
Jarvis K et al.	2024	High	Limited training and support	-1	Noise
Jarvis K et al.	2024	High	Poor usability and adaptability	61	Topic61: usability / user / friendly
Jarvis K et al.	2024	High	Technical and software limitations	14	Topic14: technical_issues / technical_issue
Jarvis K et al.	2024	High	Limited system interoperability	9	Topic9: quality_performance
Jarvis K et al.	2024	High	Limited device and internet access	-1	Noise
Jarvis K et al.	2024	High	Lack of clinical workflow integration	11	Topic11: integration_workflow / legal_regulatory
Kaboré et al.	2022	Low	Poor system usability	-1	Noise
Kaboré et al.	2022	Low	technical issues	14	Topic14: technical_issues / technical_issue
Kaboré et al.	2022	Low	Unreliable/expensive internet access	49	Topic49: connectivity / access / connection
Kaboré et al.	2022	Low	Unreliable electricity supply	23	Topic23: infrastructure / need / access_availability
Kaboré et al.	2022	Low	Limited access to equipment	44	Topic44: equipment / access_availability / environment_space
Kaboré et al.	2022	Low	Extra time required for system use	12	Topic12: time_workload
Kaboré et al.	2022	Low	Challenges with hybrid paper/digital systems	-1	Noise
Kaboré et al.	2022	Low	Perception of no practical benefits	3	Topic3: personal_motivation
Kaboré et al.	2022	Low	Insufficient infrastructure for scaling	25	Topic25: scalability / app / environment_space
Kaboré et al.	2022	Low	High staff turnover/attrition	24	Topic24: staff / turnover / personnel
Kaboré et al.	2022	Low	Low digital literacy and education levels	55	Topic55: training_knowledge / skill / language
Kaboré et al.	2022	Low	Poor national coordination	0	Topic0: organizational_issue
Kaboré et al.	2022	Low	Limited financial resources	12	Topic12: time_workload
Kaboré et al.	2022	Low	Lack of anonymous reporting options	31	Topic31: privacy_security
Kaboré et al.	2022	Low	Inadequate policies and enforcement	-1	Noise
Kaboré et al.	2022	Low	Poor community integration	0	Topic0: organizational_issue
Kaboré et al.	2022	Low	Language barriers	1	Topic1: language_culture
Kaboré et al.	2022	Low	Myths and misconceptions about technology	21	Topic21: psychosocial_emotional
Kaboré et al.	2022	Low	Low data utilization for planning	4	Topic4: data_management
Kaboré et al.	2022	Low	Poor information use culture	31	Topic31: privacy_security
Kaboré et al.	2022	Low	Limited human resources	12	Topic12: time_workload
Kaboré et al.	2022	Low	limited expertise	-1	Noise
Karlsen C et al.	2017	High	Technical malfunctions (false alarms)	14	Topic14: technical_issues / technical_issue
Karlsen C et al.	2017	High	System interference issues	9	Topic9: quality_performance
Karlsen C et al.	2017	High	Mechanical/software problems	14	Topic14: technical_issues / technical_issue
Karlsen C et al.	2017	High	Limited coverage range	38	Topic38: access_availability / usability_design
Karlsen C et al.	2017	High	Privacy concerns	31	Topic31: privacy_security
Karlsen C et al.	2017	High	Poor interface design	10	Topic10: usability_design
Karlsen C et al.	2017	High	Sensory impairment barriers	59	Topic59: sensory / impairment / visual
Karlsen C et al.	2017	High	Physical limitation barriers	7	Topic7: environment_space / telehealth / legal_regulatory
Karlsen C et al.	2017	High	Device management complexity	-1	Noise
Khan IA et al.	2024	Lower-Middle	Limited rural connectivity	-1	Noise
Khan IA et al.	2024	Lower-Middle	Power supply issues	23	Topic23: infrastructure / need / access_availability
Khan IA et al.	2024	Lower-Middle	High initial costs	52	Topic52: cost_financial / gap / technical_issues
Khan IA et al.	2024	Lower-Middle	Limited internet connectivity	49	Topic49: connectivity / access / connection
Khan IA et al.	2024	Lower-Middle	Staff training shortages	54	Topic54: training_knowledge / informatic
Khan IA et al.	2024	Lower-Middle	Limited technology infrastructure	23	Topic23: infrastructure / need / access_availability
Khan IA et al.	2024	Lower-Middle	Limited system interoperability	9	Topic9: quality_performance
Khoshrounejad F et al.	2021	Upper-Middle	Limited assessment tool accuracy	6	Topic6: clinical_limitation
Khoshrounejad F et al.	2021	Upper-Middle	Poor internet connections	49	Topic49: connectivity / access / connection
Khoshrounejad F et al.	2021	Upper-Middle	Slow software performance	9	Topic9: quality_performance
Khoshrounejad F et al.	2021	Upper-Middle	Limited battery life	16	Topic16: life / battery / short
Khoshrounejad F et al.	2021	Upper-Middle	Bandwidth constraints	31	Topic31: privacy_security
Khoshrounejad F et al.	2021	Upper-Middle	Manual data entry requirements	4	Topic4: data_management
Khoshrounejad F et al.	2021	Upper-Middle	Limited real-time feedback	-1	Noise
Khoshrounejad F et al.	2021	Upper-Middle	Complex system requirements	22	Topic22: legal_regulatory
Khoshrounejad F et al.	2021	Upper-Middle	System interoperability issues	29	Topic29: system / integration_workflow / usability_design
Khoshrounejad F et al.	2021	Upper-Middle	Multiple parallel systems	11	Topic11: integration_workflow / legal_regulatory
Khoshrounejad F et al.	2021	Upper-Middle	Varied operational requirements	11	Topic11: integration_workflow / legal_regulatory
Khoshrounejad F et al.	2021	Upper-Middle	Frequent system updates needed	14	Topic14: technical_issues / technical_issue
Khoshrounejad F et al.	2021	Upper-Middle	Limited device availability	-1	Noise
Khoshrounejad F et al.	2021	Upper-Middle	Limited internet access	38	Topic38: access_availability / usability_design
Khoshrounejad F et al.	2021	Upper-Middle	Limited qualified personnel	0	Topic0: organizational_issue
Khoshrounejad F et al.	2021	Upper-Middle	High customization costs	52	Topic52: cost_financial / gap / technical_issues
Khoshrounejad F et al.	2021	Upper-Middle	Complex regulatory requirements	22	Topic22: legal_regulatory
Khoshrounejad F et al.	2021	Upper-Middle	Limited reimbursement structures	2	Topic2: reimbursement_insurance
Khoshrounejad F et al.	2021	Upper-Middle	Limited data accessibility	38	Topic38: access_availability / usability_design
Khoshrounejad F et al.	2021	Upper-Middle	Limited workflow integration	11	Topic11: integration_workflow / legal_regulatory
Khosravi et al.	2024	Upper-Middle	Limited service availability	38	Topic38: access_availability / usability_design
Khosravi et al.	2024	Upper-Middle	Cost barriers	52	Topic52: cost_financial / gap / technical_issues
Khosravi et al.	2024	Upper-Middle	Poor internet quality	-1	Noise
Khosravi et al.	2024	Upper-Middle	Inadequate equipment/software	-1	Noise
Khosravi et al.	2024	Upper-Middle	Resource limitations	52	Topic52: cost_financial / gap / technical_issues
Khosravi et al.	2024	Upper-Middle	Digital skills gaps	54	Topic54: training_knowledge / informatic
Khosravi et al.	2024	Upper-Middle	Privacy and security concerns	18	Topic18: privacy / privacy_security / concern
Khosravi et al.	2024	Upper-Middle	Data protection issues	31	Topic31: privacy_security
Khosravi et al.	2024	Upper-Middle	Lack of regulatory framework	13	Topic13: psychosocial_emotional / framework / structure
Khosravi et al.	2024	Upper-Middle	Platform limitations for specific conditions	-1	Noise
Khosravi et al.	2024	Upper-Middle	Staff training gaps	54	Topic54: training_knowledge / informatic
Khosravi et al.	2024	Upper-Middle	Digital access disparities	35	Topic35: digital / legal_regulatory / divide
Khosravi et al.	2024	Upper-Middle	Geographic barriers	52	Topic52: cost_financial / gap / technical_issues
Kiberu et al.	2017	Upper-Middle	System problems	14	Topic14: technical_issues / technical_issue
Kiberu et al.	2017	Upper-Middle	unreliable internet access, especially in rural areas	-1	Noise
Kiberu et al.	2017	Upper-Middle	Lack of electrical power	23	Topic23: infrastructure / need / access_availability
Kiberu et al.	2017	Upper-Middle	expensive equipment requirements	52	Topic52: cost_financial / gap / technical_issues
Kiberu et al.	2017	Upper-Middle	Limited knowledge and skills among health workers	-1	Noise
Kiberu et al.	2017	Upper-Middle	Resistance to change from healthcare staff	37	Topic37: healthcare / health / training_knowledge
Kiberu et al.	2017	Upper-Middle	Lack of comprehensive telemedicine policy	22	Topic22: legal_regulatory
Kiberu et al.	2017	Upper-Middle	Multiple non-compatible e-Health projects operating independently	-1	Noise
Kiberu et al.	2017	Upper-Middle	Cultural limitations	22	Topic22: legal_regulatory
Kiberu et al.	2017	Upper-Middle	Resource constraints and high costs	-1	Noise
Kiberu et al.	2017	Upper-Middle	Literacy challenges	14	Topic14: technical_issues / technical_issue
Koivunen et al.	2018	High	digital literacy	36	Topic36: literacy / digital
Koivunen et al.	2018	High	Limited computer knowledge	54	Topic54: training_knowledge / informatic
Koivunen et al.	2018	High	Limited email management ability	-1	Noise
Koivunen et al.	2018	High	Limited equipment management ability	0	Topic0: organizational_issue
Koivunen et al.	2018	High	Limited technical support	54	Topic54: training_knowledge / informatic
Koivunen et al.	2018	High	Limited service coordination	38	Topic38: access_availability / usability_design
Koivunen et al.	2018	High	Limited internet access	38	Topic38: access_availability / usability_design
Koivunen et al.	2018	High	Connection problems	49	Topic49: connectivity / access / connection
Koivunen et al.	2018	High	System failures	28	Topic28: system / failure / slow
Koivunen et al.	2018	High	Poor image quality	49	Topic49: connectivity / access / connection
Koivunen et al.	2018	High	Poor sound quality	49	Topic49: connectivity / access / connection
Koivunen et al.	2018	High	Device inadequacies	48	Topic48: device / discomfort / legal_regulatory
Koivunen et al.	2018	High	Hearing limitations	22	Topic22: legal_regulatory
Koivunen et al.	2018	High	Cognitive limitations	25	Topic25: scalability / app / environment_space
Kraaijkamp et al.	2021	High	Cognitive problems	49	Topic49: connectivity / access / connection
Kraaijkamp et al.	2021	High	Physical ability	7	Topic7: environment_space / telehealth / legal_regulatory
Kraaijkamp et al.	2021	High	Lack of motivation	3	Topic3: personal_motivation
Kruse C et al.	2020	High	digital literacy	36	Topic36: literacy / digital
Kruse C et al.	2020	High	medical literacy	-1	Noise
Kruse C et al.	2020	High	High costs	52	Topic52: cost_financial / gap / technical_issues
Kruse C et al.	2020	High	Lack of technical support	8	Topic8: support_assistance / psychosocial_emotional
Kruse C et al.	2020	High	Limited visual acuity	7	Topic7: environment_space / telehealth / legal_regulatory
Kruse C et al.	2020	High	Limited technology ownership	-1	Noise
Kruse C et al.	2020	High	Limited hand-eye coordination	7	Topic7: environment_space / telehealth / legal_regulatory
Kruse C et al.	2020	High	Limited auditory acuity	-1	Noise
Kruse et al.	2023	High	Must teach users	14	Topic14: technical_issues / technical_issue
Kruse et al.	2023	High	Cost of device	41	Topic41: cost / time_workload / scale
Kruse et al.	2023	High	Must own device	48	Topic48: device / discomfort / legal_regulatory
Kruse et al.	2023	High	Manual entry of data	47	Topic47: datum / privacy_security / information
Kruse et al.	2023	High	Disinterest of users	3	Topic3: personal_motivation
Kruse et al.	2023	High	Display issues	10	Topic10: usability_design
Kruse et al.	2023	High	data presentation issues	31	Topic31: privacy_security
Kruse et al.	2023	High	Multiple devices complicates monitoring	11	Topic11: integration_workflow / legal_regulatory
Kruse et al.	2023	High	Increases nursing activity	12	Topic12: time_workload
Kruse et al.	2019	High	lack of infrastructure	23	Topic23: infrastructure / need / access_availability
Kruse et al.	2019	High	Lack of necessary equipment	38	Topic38: access_availability / usability_design
Kruse et al.	2019	High	Technology gaps	42	Topic42: technology / usability_design / time_workload
Kruse et al.	2019	High	Human resource issues	0	Topic0: organizational_issue
Kruse et al.	2019	High	Time and work conflicts	-1	Noise
Kruse et al.	2019	High	Cost barriers	52	Topic52: cost_financial / gap / technical_issues
Kruse et al.	2019	High	Lack of public policy	-1	Noise
Kruse et al.	2019	High	Literacy challenges	14	Topic14: technical_issues / technical_issue
Kruse et al.	2019	High	Language barriers	1	Topic1: language_culture
Kruse et al.	2019	High	Psychosocial issues	-1	Noise
Kruse et al.	2019	High	Lack of training	54	Topic54: training_knowledge / informatic
Kruse et al.	2019	High	Concerns about privacy	21	Topic21: psychosocial_emotional
Kruse et al.	2019	High	Lack of efficacy	-1	Noise
Kruse et al.	2019	High	Limited program exposure	-1	Noise
Kruse et al.	2022	High	Technical literacy limitations	14	Topic14: technical_issues / technical_issue
Kruse et al.	2022	High	Technology availability	42	Topic42: technology / usability_design / time_workload
Kruse et al.	2022	High	Cost barriers	52	Topic52: cost_financial / gap / technical_issues
Kruse et al.	2022	High	Internet connectivity issues	49	Topic49: connectivity / access / connection
Kruse et al.	2022	High	Data security concerns	47	Topic47: datum / privacy_security / information
Kruse et al.	2022	High	Health literacy limitations	14	Topic14: technical_issues / technical_issue
Kruse et al.	2022	High	Reimbursement limitations	52	Topic52: cost_financial / gap / technical_issues
Kruse et al.	2022	High	Provider workflow issues	11	Topic11: integration_workflow / legal_regulatory
Kruse et al.	2022	High	Infrastructure gaps	23	Topic23: infrastructure / need / access_availability
Kruse et al.	2022	High	System interoperability problems	11	Topic11: integration_workflow / legal_regulatory
Kruse et al.	2018	High	Lack of necessary devices	38	Topic38: access_availability / usability_design
Kruse et al.	2018	High	Limited skilled providers	-1	Noise
Kruse et al.	2018	High	Technical difficulties	14	Topic14: technical_issues / technical_issue
Kruse et al.	2018	High	Provider resource limitations	12	Topic12: time_workload
Kruse et al.	2018	High	Limited telehealth knowledge	54	Topic54: training_knowledge / informatic
Kruse et al.	2018	High	Privacy concerns	31	Topic31: privacy_security
Kumari et al.	2022	Lower-Middle	Privacy and security concerns	18	Topic18: privacy / privacy_security / concern
Kumari et al.	2022	Lower-Middle	compatibility issues	10	Topic10: usability_design
Kumari et al.	2022	Lower-Middle	Lack of standardization guidelines	-1	Noise
Kumari et al.	2022	Lower-Middle	Infrastructure limitations	22	Topic22: legal_regulatory
Kumari et al.	2022	Lower-Middle	Regulatory gaps	22	Topic22: legal_regulatory
Kumari et al.	2022	Lower-Middle	Payment system inadequacy	2	Topic2: reimbursement_insurance
Kumari et al.	2022	Lower-Middle	Interstate licensing challenges	22	Topic22: legal_regulatory
Kumari et al.	2022	Lower-Middle	Liability framework gaps	22	Topic22: legal_regulatory
Kumari et al.	2022	Lower-Middle	Digital literacy barriers	54	Topic54: training_knowledge / informatic
Kumari et al.	2022	Lower-Middle	Service integration challenges	-1	Noise
Kumari et al.	2022	Lower-Middle	Resource limitations	52	Topic52: cost_financial / gap / technical_issues
Kumari et al.	2022	Lower-Middle	Cultural/linguistic adaptation barriers	-1	Noise
Kumari et al.	2022	Lower-Middle	Access inequity barriers	38	Topic38: access_availability / usability_design
Kumari et al.	2022	Lower-Middle	Implementation costs	52	Topic52: cost_financial / gap / technical_issues
Kumari et al.	2022	Lower-Middle	Funding limitations	25	Topic25: scalability / app / environment_space
Kumari et al.	2022	Lower-Middle	Reimbursement policy gaps	-1	Noise
Leochico et al.	2020	Lower-Middle	Negative attitudes	60	Topic60: skepticism / attitude / clinician
Leochico et al.	2020	Lower-Middle	skepticism	60	Topic60: skepticism / attitude / clinician
Leochico et al.	2020	Lower-Middle	resistance to change	21	Topic21: psychosocial_emotional
Leochico et al.	2020	Lower-Middle	Lack of technical	-1	Noise
Leochico et al.	2020	Lower-Middle	lack of training	54	Topic54: training_knowledge / informatic
Leochico et al.	2020	Lower-Middle	Concerns about data privacy	18	Topic18: privacy / privacy_security / concern
Leochico et al.	2020	Lower-Middle	Lack of awareness	22	Topic22: legal_regulatory
Leochico et al.	2020	Lower-Middle	High costs	52	Topic52: cost_financial / gap / technical_issues
Leochico et al.	2020	Lower-Middle	reimbursement issues	2	Topic2: reimbursement_insurance
Leochico et al.	2020	Lower-Middle	Concerns accountability	-1	Noise
Leochico et al.	2020	Lower-Middle	Poor interpersonal rapport	-1	Noise
Leochico et al.	2020	Lower-Middle	Lack of patient participation	-1	Noise
Leochico et al.	2020	Lower-Middle	poor adherence	-1	Noise
Leochico et al.	2020	Lower-Middle	Inconvenience	-1	Noise
Leochico et al.	2020	Lower-Middle	time-consuming processes	12	Topic12: time_workload
Leochico et al.	2020	Lower-Middle	Concerns about clinical safety	33	Topic33: security / privacy_security / psychosocial_emotional
Leochico et al.	2020	Lower-Middle	Lack of satisfaction	3	Topic3: personal_motivation
Leochico et al.	2020	Lower-Middle	paper culture	-1	Noise
Leochico et al.	2020	Lower-Middle	Poor telecommunication skills	23	Topic23: infrastructure / need / access_availability
Leochico et al.	2020	Lower-Middle	Inadequate infrastructure	23	Topic23: infrastructure / need / access_availability
Leochico et al.	2020	Lower-Middle	absence of support	-1	Noise
Leochico et al.	2020	Lower-Middle	Inadequate policies	8	Topic8: support_assistance / psychosocial_emotional
Leochico et al.	2020	Lower-Middle	unsustainable programs	26	Topic26: program / design / legal_regulatory
Lestari et al.	2024	Upper-Middle	Unclear regulation	22	Topic22: legal_regulatory
Lestari et al.	2024	Upper-Middle	Lack of government support	8	Topic8: support_assistance / psychosocial_emotional
Lestari et al.	2024	Upper-Middle	Technical issues	14	Topic14: technical_issues / technical_issue
Lestari et al.	2024	Upper-Middle	Transportation inconvenience for accessing telemedicine healthcare	38	Topic38: access_availability / usability_design
Lestari et al.	2024	Upper-Middle	Resistance to change	21	Topic21: psychosocial_emotional
Lestari et al.	2024	Upper-Middle	Patient anxiety	54	Topic54: training_knowledge / informatic
Lestari et al.	2024	Upper-Middle	Preference towards traditional medical practices	21	Topic21: psychosocial_emotional
Lestari et al.	2024	Upper-Middle	Local health beliefs	1	Topic1: language_culture
Lestari et al.	2024	Upper-Middle	Lack of family support	8	Topic8: support_assistance / psychosocial_emotional
Lestari et al.	2024	Upper-Middle	Financial barriers	52	Topic52: cost_financial / gap / technical_issues
Lestari et al.	2024	Upper-Middle	Low educational level of the target population	-1	Noise
Lestari et al.	2024	Upper-Middle	Limited capacity for receiving information	-1	Noise
Lestari et al.	2024	Upper-Middle	Gender-related cultural practices	1	Topic1: language_culture
Lestari et al.	2024	Upper-Middle	Trust issues towards telemedicine products	-1	Noise
Lestari et al.	2024	Upper-Middle	Poor financing opportunities	34	Topic34: resource / funding / education
Lestari et al.	2024	Upper-Middle	Insufficient quantity of health and IT workers	37	Topic37: healthcare / health / training_knowledge
Lestari et al.	2024	Upper-Middle	healthworkers inability to use the platform	-1	Noise
Lestari et al.	2024	Upper-Middle	Extensive training requirements	52	Topic52: cost_financial / gap / technical_issues
Lestari et al.	2024	Upper-Middle	Added workload related to telemedicine operations	12	Topic12: time_workload
Lestari et al.	2024	Upper-Middle	Lack of system ease-of-use	-1	Noise
Lestari et al.	2024	Upper-Middle	Low perceived system effectiveness	9	Topic9: quality_performance
Lestari et al.	2024	Upper-Middle	Language barriers	1	Topic1: language_culture
Lestari et al.	2024	Upper-Middle	irrelevant content	-1	Noise
Lestari et al.	2024	Upper-Middle	Concerns about data confidentiality and security	31	Topic31: privacy_security
Lestari et al.	2024	Upper-Middle	Lack of equipment maintenance	-1	Noise
Li et al.	2019	Upper-Middle	Technical issues	14	Topic14: technical_issues / technical_issue
Li et al.	2019	Upper-Middle	interruptions in care workflow	-1	Noise
Li et al.	2019	Upper-Middle	Concerns about patient privacy	18	Topic18: privacy / privacy_security / concern
Li et al.	2019	Upper-Middle	perceived as stressor	-1	Noise
Li et al.	2019	Upper-Middle	Lack of personal relationships	-1	Noise
Li et al.	2019	Upper-Middle	Communication challenges	14	Topic14: technical_issues / technical_issue
Li et al.	2019	Upper-Middle	difficulties with remote interactions	57	Topic57: difficulty / difficult / vision
Li et al.	2019	Upper-Middle	difficoult to use	-1	Noise
Li et al.	2019	Upper-Middle	Unmet expectations	-1	Noise
Li et al.	2019	Upper-Middle	Lack of solid evidence proving clinical benefits	-1	Noise
Li et al.	2019	Upper-Middle	Concerns about clinician independence	5	Topic5: provider_patient_communication
Li et al.	2019	Upper-Middle	Mistrust	-1	Noise
Li et al.	2019	Upper-Middle	organizational problems	14	Topic14: technical_issues / technical_issue
Li M et al.	2024	Upper-Middle	Unstable internet connection	49	Topic49: connectivity / access / connection
Li M et al.	2024	Upper-Middle	Poor audio/video quality	49	Topic49: connectivity / access / connection
Li M et al.	2024	Upper-Middle	Technological incompatibility	14	Topic14: technical_issues / technical_issue
Li M et al.	2024	Upper-Middle	Complex technology requirements	22	Topic22: legal_regulatory
Li M et al.	2024	Upper-Middle	Software issues	14	Topic14: technical_issues / technical_issue
Li M et al.	2024	Upper-Middle	Insufficient devices	22	Topic22: legal_regulatory
Li M et al.	2024	Upper-Middle	Limited staff time	24	Topic24: staff / turnover / personnel
Li M et al.	2024	Upper-Middle	Lack of staff allocation	-1	Noise
Li M et al.	2024	Upper-Middle	Lack of device chargers	-1	Noise
Li M et al.	2024	Upper-Middle	Lack of device stands	-1	Noise
Li M et al.	2024	Upper-Middle	Limited technical literacy	54	Topic54: training_knowledge / informatic
Li M et al.	2024	Upper-Middle	Inequitable technology access	-1	Noise
Li M et al.	2024	Upper-Middle	Limited staff training	54	Topic54: training_knowledge / informatic
Li M et al.	2024	Upper-Middle	Limited family guidance	52	Topic52: cost_financial / gap / technical_issues
Liverpool et al.	2020	High	Usability issues	10	Topic10: usability_design
Liverpool et al.	2020	High	Technical problems	14	Topic14: technical_issues / technical_issue
Liverpool et al.	2020	High	Time constraints	31	Topic31: privacy_security
Liverpool et al.	2020	High	Integration challenges	11	Topic11: integration_workflow / legal_regulatory
Liverpool et al.	2020	High	Privacy concerns	31	Topic31: privacy_security
Liverpool et al.	2020	High	Support limitations	22	Topic22: legal_regulatory
Lyzwinski et al.	2018	High	Limited technological infrastructure	54	Topic54: training_knowledge / informatic
Lyzwinski et al.	2018	High	Resistance from providers	-1	Noise
Lyzwinski et al.	2018	High	Concerns about data security	33	Topic33: security / privacy_security / psychosocial_emotional
Lyzwinski et al.	2018	High	concerns about patient privacy	18	Topic18: privacy / privacy_security / concern
Lyzwinski et al.	2018	High	Licensing restrictions	52	Topic52: cost_financial / gap / technical_issues
Lyzwinski et al.	2018	High	Initial costs	41	Topic41: cost / time_workload / scale
Lyzwinski et al.	2018	High	Challenges in conducting physical examinations	6	Topic6: clinical_limitation
Lyzwinski et al.	2018	High	Digital literacy gaps	54	Topic54: training_knowledge / informatic
Lyzwinski et al.	2018	High	Complex regulatory	20	Topic20: complex / interface / organizational_issue
Margineanu et al.	2022	High	Technical accuracy limitations	14	Topic14: technical_issues / technical_issue
Margineanu et al.	2022	High	Staff training gaps	54	Topic54: training_knowledge / informatic
Margineanu et al.	2022	High	Hardware issues	14	Topic14: technical_issues / technical_issue
Margineanu et al.	2022	High	Software problems	14	Topic14: technical_issues / technical_issue
Margineanu et al.	2022	High	Infrastructure limitations	22	Topic22: legal_regulatory
Margineanu et al.	2022	High	Digital literacy barriers	54	Topic54: training_knowledge / informatic
Margineanu et al.	2022	High	Privacy concerns	31	Topic31: privacy_security
Mazzuca et al.	2022	High	Unfamiliarity with telemedicine	-1	Noise
Mazzuca et al.	2022	High	High costs of equipment	-1	Noise
Mazzuca et al.	2022	High	not adequate media	-1	Noise
Mazzuca et al.	2022	High	Privacy concerns	31	Topic31: privacy_security
Mazzuca et al.	2022	High	Poor internet connectivity	49	Topic49: connectivity / access / connection
Mazzuca et al.	2022	High	infrastructure issues	23	Topic23: infrastructure / need / access_availability
Mazzuca et al.	2022	High	Limited ability to perform tests	-1	Noise
Mazzuca et al.	2022	High	Inadequate legal frameworks	22	Topic22: legal_regulatory
Mazzuca et al.	2022	High	Risk of medical errors	-1	Noise
Mazzuca et al.	2022	High	Loss of physical patient contact	-1	Noise
Meneses et al.	2023	Upper-Middle	Technical issues	14	Topic14: technical_issues / technical_issue
Meneses et al.	2023	Upper-Middle	Documentation gaps	11	Topic11: integration_workflow / legal_regulatory
Meneses et al.	2023	Upper-Middle	Language barriers	1	Topic1: language_culture
Meneses et al.	2023	Upper-Middle	Stigma and emotional issues	-1	Noise
Meneses et al.	2023	Upper-Middle	inflexible format	10	Topic10: usability_design
Moeller et al.	2022	High	Limited clinic access	38	Topic38: access_availability / usability_design
Moeller et al.	2022	High	Technical interruptions	14	Topic14: technical_issues / technical_issue
Moeller et al.	2022	High	Video quality limitations	-1	Noise
Mohammadzadeh N et al.	2023	Upper-Middle	High costs	52	Topic52: cost_financial / gap / technical_issues
Mohammadzadeh N et al.	2023	Upper-Middle	Limited personnel	24	Topic24: staff / turnover / personnel
Mohammadzadeh N et al.	2023	Upper-Middle	inadequate infrastructure	23	Topic23: infrastructure / need / access_availability
Mohammadzadeh N et al.	2023	Upper-Middle	Complex interface	20	Topic20: complex / interface / organizational_issue
Mohammadzadeh N et al.	2023	Upper-Middle	Limited data storage	31	Topic31: privacy_security
Mohammadzadeh N et al.	2023	Upper-Middle	Limited interoperability	52	Topic52: cost_financial / gap / technical_issues
Moore K et al.	2021	High	Limited technical expertise	54	Topic54: training_knowledge / informatic
Moore K et al.	2021	High	Lack of troubleshooting abilities	-1	Noise
Moore K et al.	2021	High	Lack of clear system feedback	-1	Noise
Moore K et al.	2021	High	Unreliable devices	38	Topic38: access_availability / usability_design
Moore K et al.	2021	High	Disruptive system features	14	Topic14: technical_issues / technical_issue
Moore K et al.	2021	High	Design flaws	10	Topic10: usability_design
Moore K et al.	2021	High	Limited social support	8	Topic8: support_assistance / psychosocial_emotional
Muir et al.	2020	High	Scepticism/attitudes	60	Topic60: skepticism / attitude / clinician
Muir et al.	2020	High	Lack of training/experience,	55	Topic55: training_knowledge / skill / language
Muir et al.	2020	High	Lack of time	54	Topic54: training_knowledge / informatic
Muir et al.	2020	High	Scheduling	12	Topic12: time_workload
Muir et al.	2020	High	lacking Staff	24	Topic24: staff / turnover / personnel
Muir et al.	2020	High	Logistical support	-1	Noise
Muir et al.	2020	High	Connection	-1	Noise
Muir et al.	2020	High	Set up	-1	Noise
Muir et al.	2020	High	Technical support	14	Topic14: technical_issues / technical_issue
Muir et al.	2020	High	lack of Space	22	Topic22: legal_regulatory
Muir et al.	2020	High	lack of Equipment,	54	Topic54: training_knowledge / informatic
Muir et al.	2020	High	lack of Funding	52	Topic52: cost_financial / gap / technical_issues
Muir et al.	2020	High	Bureaucratic delays	0	Topic0: organizational_issue
Muir et al.	2020	High	Communication	-1	Noise
Muir et al.	2020	High	Modifying existing policy	-1	Noise
Muir et al.	2020	High	Recruitment challenges	0	Topic0: organizational_issue
Nanda et al.	2021	Lower-Middle	lack of equipment	54	Topic54: training_knowledge / informatic
Nanda et al.	2021	Lower-Middle	Poor internet connectivity	49	Topic49: connectivity / access / connection
Nanda et al.	2021	Lower-Middle	technical limitations	14	Topic14: technical_issues / technical_issue
Nanda et al.	2021	Lower-Middle	Lack of personal contact/comfort	-1	Noise
Nanda et al.	2021	Lower-Middle	Privacy concerns	31	Topic31: privacy_security
Nanda et al.	2021	Lower-Middle	Communication difficulties	49	Topic49: connectivity / access / connection
Narvaez	2022	Lower-Middle	Time constraints	31	Topic31: privacy_security
Narvaez	2022	Lower-Middle	limited resources	38	Topic38: access_availability / usability_design
Narvaez	2022	Lower-Middle	limited equipment	44	Topic44: equipment / access_availability / environment_space
Narvaez	2022	Lower-Middle	Caregivers' lack of confidence	-1	Noise
Narvaez	2022	Lower-Middle	Difficulty giving instructions	57	Topic57: difficulty / difficult / vision
Narvaez	2022	Lower-Middle	Technical limitations	14	Topic14: technical_issues / technical_issue
Narvaez	2022	Lower-Middle	connectivity issues	49	Topic49: connectivity / access / connection
Narvaez	2022	Lower-Middle	more workload	27	Topic27: workload / increase / staff
Narvaez	2022	Lower-Middle	Family’s limited understanding	-1	Noise
Narvaez	2022	Lower-Middle	digital literacy	36	Topic36: literacy / digital
Nikolakis et al.	2024	High	Low-quality images	62	Topic62: low / contrast / quality
Nikolakis et al.	2024	High	Lack of relevant details	-1	Noise
Nikolakis et al.	2024	High	Difficulty in performing a full-body examination	-1	Noise
Nikolakis et al.	2024	High	Variability in diagnostic concordance	-1	Noise
Nikolakis et al.	2024	High	Technical difficulties	14	Topic14: technical_issues / technical_issue
Nikolakis et al.	2024	High	Lack of follow-up	-1	Noise
Nikolakis et al.	2024	High	Lower sensitivity	62	Topic62: low / contrast / quality
Nikolakis et al.	2024	High	Risk of misdiagnosis	6	Topic6: clinical_limitation
Nittari G et al.	2020	High	Non-standardized consent processes	22	Topic22: legal_regulatory
Nittari G et al.	2020	High	Regulatory uncertainty	22	Topic22: legal_regulatory
Nittari G et al.	2020	High	Liability concerns	31	Topic31: privacy_security
Nittari G et al.	2020	High	Reimbursement limitations	52	Topic52: cost_financial / gap / technical_issues
Nittari G et al.	2020	High	Resource limitations	52	Topic52: cost_financial / gap / technical_issues
Nittari G et al.	2020	High	Internet access disparities	-1	Noise
Nittari G et al.	2020	High	Security concerns	31	Topic31: privacy_security
Nittari G et al.	2020	High	Staff training gaps	54	Topic54: training_knowledge / informatic
Nittari G et al.	2020	High	Privacy risks	31	Topic31: privacy_security
Nittari G et al.	2020	High	Lack of standardized guidelines	22	Topic22: legal_regulatory
Nittari G et al.	2020	High	Cross-state licensing issues	22	Topic22: legal_regulatory
Niyomyart et al.	2024	Upper-Middle	Lack of motor skills	-1	Noise
Niyomyart et al.	2024	Upper-Middle	Lack of confidence	3	Topic3: personal_motivation
Niyomyart et al.	2024	Upper-Middle	fear of technology	21	Topic21: psychosocial_emotional
Niyomyart et al.	2024	Upper-Middle	personal preference	3	Topic3: personal_motivation
Niyomyart et al.	2024	Upper-Middle	Lack of experience	54	Topic54: training_knowledge / informatic
Niyomyart et al.	2024	Upper-Middle	Limited digital literacy skills	55	Topic55: training_knowledge / skill / language
Niyomyart et al.	2024	Upper-Middle	Skepticism	60	Topic60: skepticism / attitude / clinician
Niyomyart et al.	2024	Upper-Middle	poor design	26	Topic26: program / design / legal_regulatory
Niyomyart et al.	2024	Upper-Middle	Technical complexity	14	Topic14: technical_issues / technical_issue
Niyomyart et al.	2024	Upper-Middle	Poor internet connectivity	49	Topic49: connectivity / access / connection
Niyomyart et al.	2024	Upper-Middle	High cost	52	Topic52: cost_financial / gap / technical_issues
Niyomyart et al.	2024	Upper-Middle	Limited availability of internet access	-1	Noise
Niyomyart et al.	2024	Upper-Middle	Hardware malfunctions	14	Topic14: technical_issues / technical_issue
Niyomyart et al.	2024	Upper-Middle	Equipment setup	44	Topic44: equipment / access_availability / environment_space
Niyomyart et al.	2024	Upper-Middle	Lack of support systems	31	Topic31: privacy_security
Niyomyart et al.	2024	Upper-Middle	Lack of general guidelines	22	Topic22: legal_regulatory
Niyomyart et al.	2024	Upper-Middle	Limited human resources	12	Topic12: time_workload
Noble et al.	2022	High	Stigma	-1	Noise
Noble et al.	2022	High	Limited access to equipment	44	Topic44: equipment / access_availability / environment_space
Noble et al.	2022	High	quality of videoconferencing tools	-1	Noise
Noble et al.	2022	High	internet connection	-1	Noise
Noble et al.	2022	High	copyrighted softwares	30	Topic30: software / integration_workflow / copyright
Noble et al.	2022	High	Difficulty in determining the user's location in cases of self-harm	-1	Noise
Noble et al.	2022	High	Concerns about privacy	21	Topic21: psychosocial_emotional
Noble et al.	2022	High	digital literacy	36	Topic36: literacy / digital
Noble et al.	2022	High	Isolation negatively impacting the patient	21	Topic21: psychosocial_emotional
Noble et al.	2022	High	Stigma	-1	Noise
Noble et al.	2022	High	Poor internet	49	Topic49: connectivity / access / connection
Opozda et al.	2024	High	Lack of time	54	Topic54: training_knowledge / informatic
Opozda et al.	2024	High	Technical difficulties	14	Topic14: technical_issues / technical_issue
Oudbier et al.	2024	High	Insufficient training	22	Topic22: legal_regulatory
Oudbier et al.	2024	High	Not enough time	-1	Noise
Oudbier et al.	2024	High	Increased workload	27	Topic27: workload / increase / staff
Oudbier et al.	2024	High	Lack of leadership	0	Topic0: organizational_issue
Oudbier et al.	2024	High	lack of support	21	Topic21: psychosocial_emotional
Oudbier et al.	2024	High	No reimbursement	2	Topic2: reimbursement_insurance
Oudbier et al.	2024	High	Poor integration	-1	Noise
Oudbier et al.	2024	High	Medical-legal worries	-1	Noise
Oudbier et al.	2024	High	Unwillingness to change practices	-1	Noise
Oudbier et al.	2024	High	No standardization	-1	Noise
Oudbier et al.	2024	High	Unfamiliarity with technology	42	Topic42: technology / usability_design / time_workload
Oudbier et al.	2024	High	Reduced communication	-1	Noise
Oudbier et al.	2024	High	Technology undermines professional identity	42	Topic42: technology / usability_design / time_workload
Oudbier et al.	2024	High	Obstacle to patient-clinician bond	-1	Noise
Oudbier et al.	2024	High	Weakens holistic oversight	-1	Noise
Oudbier et al.	2024	High	Fear or concerns about technology	21	Topic21: psychosocial_emotional
Oudbier et al.	2024	High	Doubts about patient tech ability	-1	Noise
Oudbier et al.	2024	High	Difficulty engaging or maintaining use	-1	Noise
Oudbier et al.	2024	High	Low health or digital literacy	-1	Noise
Oudbier et al.	2024	High	Technical difficulties	14	Topic14: technical_issues / technical_issue
Oudbier et al.	2024	High	Not seen as useful	-1	Noise
Oudbier et al.	2024	High	Not user-friendly	61	Topic61: usability / user / friendly
Oudbier et al.	2024	High	Security and privacy worries	33	Topic33: security / privacy_security / psychosocial_emotional
Peng et al.	2024	Upper-Middle	Generic designs	10	Topic10: usability_design
Peng et al.	2024	Upper-Middle	Complex interface	20	Topic20: complex / interface / organizational_issue
Peng et al.	2024	Upper-Middle	Interaction difficulties	49	Topic49: connectivity / access / connection
Peng et al.	2024	Upper-Middle	Usability problems	10	Topic10: usability_design
Peng et al.	2024	Upper-Middle	Unengaging content	10	Topic10: usability_design
Peng et al.	2024	Upper-Middle	Long study modules	-1	Noise
Peng et al.	2024	Upper-Middle	Risky self-diagnosis	-1	Noise
Peng et al.	2024	Upper-Middle	Dull text messages	-1	Noise
Peng et al.	2024	Upper-Middle	Hesitation to interact with unknown people	-1	Noise
Peng et al.	2024	Upper-Middle	Not anonymous	-1	Noise
Peng et al.	2024	Upper-Middle	One-sided calls	-1	Noise
Peng et al.	2024	Upper-Middle	Lack of trust	21	Topic21: psychosocial_emotional
Peng et al.	2024	Upper-Middle	Data hacking and compromise	-1	Noise
Peng et al.	2024	Upper-Middle	Skepticism	60	Topic60: skepticism / attitude / clinician
Peng et al.	2024	Upper-Middle	Unreliable recommendations	-1	Noise
Peng et al.	2024	Upper-Middle	No financial compensation	52	Topic52: cost_financial / gap / technical_issues
Peng et al.	2024	Upper-Middle	Lacking energy or fatigue	56	Topic56: unemployment / tiredness / reimbursement
Peng et al.	2024	Upper-Middle	Overwhelmed by other programs	26	Topic26: program / design / legal_regulatory
Peng et al.	2024	Upper-Middle	Depression misconceptions and stigma	-1	Noise
Peng et al.	2024	Upper-Middle	Fear of technology	21	Topic21: psychosocial_emotional
Peng et al.	2024	Upper-Middle	Bias	21	Topic21: psychosocial_emotional
Peng et al.	2024	Upper-Middle	Low digital confidence	54	Topic54: training_knowledge / informatic
Peng et al.	2024	Upper-Middle	Physical limitations	6	Topic6: clinical_limitation
Peng et al.	2024	Upper-Middle	Low financial skills	-1	Noise
Peng et al.	2024	Upper-Middle	Skepticism	60	Topic60: skepticism / attitude / clinician
Peng et al.	2024	Upper-Middle	Low digital and online treatment skills	-1	Noise
Peng et al.	2024	Upper-Middle	Limited tech knowledge	54	Topic54: training_knowledge / informatic
Peng et al.	2024	Upper-Middle	Perceived ineffectiveness	-1	Noise
Peng et al.	2024	Upper-Middle	Lower pay	62	Topic62: low / contrast / quality
Peng et al.	2024	Upper-Middle	Heavy workload	27	Topic27: workload / increase / staff
Peng et al.	2024	Upper-Middle	Recruitment challenges	0	Topic0: organizational_issue
Peng et al.	2024	Upper-Middle	Worries about burdening supporters	-1	Noise
Peng et al.	2024	Upper-Middle	Unclear communication frequency	40	Topic40: technical_issue / legal_regulatory / provider_patient_communication
Radhakrishnan et al.	2016	High	Usability of devices	48	Topic48: device / discomfort / legal_regulatory
Radhakrishnan et al.	2016	High	connectivity issues	49	Topic49: connectivity / access / connection
Radhakrishnan et al.	2016	High	Perceptions of effectiveness	9	Topic9: quality_performance
Radhakrishnan et al.	2016	High	Interprofessional communication	5	Topic5: provider_patient_communication
Radhakrishnan et al.	2016	High	Resistance among healthcare professionals	21	Topic21: psychosocial_emotional
Rajkumar et al.	2023	Lower-Middle	Poor internet	49	Topic49: connectivity / access / connection
Rajkumar et al.	2023	Lower-Middle	Lack of devices	38	Topic38: access_availability / usability_design
Rajkumar et al.	2023	Lower-Middle	Limited tech skills or digital literacy	-1	Noise
Rajkumar et al.	2023	Lower-Middle	Voice or video quality issues	-1	Noise
Rajkumar et al.	2023	Lower-Middle	No physical examination	-1	Noise
Rajkumar et al.	2023	Lower-Middle	Difficulty understanding patient needs	5	Topic5: provider_patient_communication
Rajkumar et al.	2023	Lower-Middle	Limited patient-provider communication	-1	Noise
Rajkumar et al.	2023	Lower-Middle	Privacy concerns	31	Topic31: privacy_security
Rajkumar et al.	2023	Lower-Middle	Unclear legal rules	22	Topic22: legal_regulatory
Rajkumar et al.	2023	Lower-Middle	Security risks	31	Topic31: privacy_security
Ramdowar et al.	2024	Upper-Middle	requires high mental effort	-1	Noise
Ramdowar et al.	2024	Upper-Middle	Complex tech words	20	Topic20: complex / interface / organizational_issue
Ramdowar et al.	2024	Upper-Middle	unclear messages	14	Topic14: technical_issues / technical_issue
Ramdowar et al.	2024	Upper-Middle	Small unclear fonts	-1	Noise
Ramdowar et al.	2024	Upper-Middle	Bad contrast	62	Topic62: low / contrast / quality
Ramdowar et al.	2024	Upper-Middle	Small buttons icons	-1	Noise
Ramdowar et al.	2024	Upper-Middle	Needs single screens to avoid scrolling	-1	Noise
Ramdowar et al.	2024	Upper-Middle	Limited motion detection side vision	-1	Noise
Ramdowar et al.	2024	Upper-Middle	Missing screen reader voice help	-1	Noise
Rettinger et al.	2023	High	lack of infrastructure	23	Topic23: infrastructure / need / access_availability
Rettinger et al.	2023	High	limited digital skills	-1	Noise
Rettinger et al.	2023	High	clinical assessment is limited	6	Topic6: clinical_limitation
Rettinger et al.	2023	High	no guidance or training	54	Topic54: training_knowledge / informatic
Rettinger et al.	2023	High	difficulty in using from patient	-1	Noise
Rettinger et al.	2023	High	no regulations available	22	Topic22: legal_regulatory
Rettinger et al.	2023	High	lack of personal contact	-1	Noise
Rettinger et al.	2023	High	augmentation of workload	27	Topic27: workload / increase / staff
Reynolds TL et al.	2023	High	Limited telehealth usability	61	Topic61: usability / user / friendly
Reynolds TL et al.	2023	High	Socioeconomic telehealth access disparities	-1	Noise
Reynolds TL et al.	2023	High	Limited English proficiency	-1	Noise
Reynolds TL et al.	2023	High	Low health literacy	54	Topic54: training_knowledge / informatic
Reynolds TL et al.	2023	High	No broadband access	-1	Noise
Reynolds TL et al.	2023	High	Limited formal proxy access	-1	Noise
Reynolds TL et al.	2023	High	Policies restricting parental access	39	Topic39: access / access_availability / training_knowledge
Reynolds TL et al.	2023	High	No granular proxy access control	-1	Noise
Reynolds TL et al.	2023	High	Technical connectivity issues	14	Topic14: technical_issues / technical_issue
Reynolds TL et al.	2023	High	No system interoperability	29	Topic29: system / integration_workflow / usability_design
Reynolds TL et al.	2023	High	Complex protocol maintenance	19	Topic19: protocol / standardized / integration_workflow
Reynolds TL et al.	2023	High	Parallel workflow systems	-1	Noise
Reynolds TL et al.	2023	High	Data security requirements	31	Topic31: privacy_security
Reynolds TL et al.	2023	High	Clinician resistance	21	Topic21: psychosocial_emotional
Reynolds TL et al.	2023	High	Fear reporting medical errors	46	Topic46: fear / access_availability / report
Reynolds TL et al.	2023	High	Limited patient planning involvement	-1	Noise
Ritunga et al.	2024	Upper-Middle	Poor visual setup	-1	Noise
Ritunga et al.	2024	Upper-Middle	Technical difficulties	14	Topic14: technical_issues / technical_issue
Ritunga et al.	2024	Upper-Middle	Network connectivity problems	49	Topic49: connectivity / access / connection
Ritunga et al.	2024	Upper-Middle	Need private consultation space	-1	Noise
Ritunga et al.	2024	Upper-Middle	Need additional equipment	-1	Noise
Ritunga et al.	2024	Upper-Middle	Need technical training	-1	Noise
Ritunga et al.	2024	Upper-Middle	Need backup communication	-1	Noise
Ritunga et al.	2024	Upper-Middle	Need secure systems for privacy	-1	Noise
Ritunga et al.	2024	Upper-Middle	Need assistance for exams	-1	Noise
Ritunga et al.	2024	Upper-Middle	Need pre consultation tech checks	-1	Noise
Ritunga et al.	2024	Upper-Middle	Requires time to use	-1	Noise
Rodrigues et al.	2024	High	Lack of training	54	Topic54: training_knowledge / informatic
Rodrigues et al.	2024	High	Time consuming tools	-1	Noise
Rodrigues et al.	2024	High	Poor user interface	10	Topic10: usability_design
Rodrigues et al.	2024	High	Poor system design	29	Topic29: system / integration_workflow / usability_design
Rodrigues et al.	2024	High	Useless alerts	-1	Noise
Rodrigues et al.	2024	High	Unlinked medical software	30	Topic30: software / integration_workflow / copyright
Rodrigues et al.	2024	High	Lack of customizability	10	Topic10: usability_design
Rodrigues et al.	2024	High	Inadequate software	8	Topic8: support_assistance / psychosocial_emotional
Rodrigues et al.	2024	High	Data security concerns	47	Topic47: datum / privacy_security / information
Rodrigues et al.	2024	High	Hardware problems	14	Topic14: technical_issues / technical_issue
Rodrigues et al.	2024	High	Lack of accuracy	-1	Noise
Rodrigues et al.	2024	High	Poor connection	49	Topic49: connectivity / access / connection
Rodrigues et al.	2024	High	Harms doctor patient relationship	-1	Noise
Rodrigues et al.	2024	High	Loss of clinical autonomy	5	Topic5: provider_patient_communication
Rodrigues et al.	2024	High	Reluctance to change	21	Topic21: psychosocial_emotional
Rodrigues et al.	2024	High	No perceived usefulness	61	Topic61: usability / user / friendly
Rodrigues et al.	2024	High	Doctor only system access	-1	Noise
Rodrigues et al.	2024	High	Personal preference	3	Topic3: personal_motivation
Rodrigues et al.	2024	High	Strict protocol pressure	19	Topic19: protocol / standardized / integration_workflow
Rodrigues et al.	2024	High	Deters residents learning guidelines	-1	Noise
Rodrigues et al.	2024	High	Limited computer device access	39	Topic39: access / access_availability / training_knowledge
Rodrigues et al.	2024	High	Medico legal liability issues	-1	Noise
Rodrigues et al.	2024	High	Alters workflow	-1	Noise
Rodrigues et al.	2024	High	Double documentation	11	Topic11: integration_workflow / legal_regulatory
Rodrigues et al.	2024	High	No strategic implementation plan	-1	Noise
Rodrigues et al.	2024	High	System sustainability issues	0	Topic0: organizational_issue
Rodrigues et al.	2024	High	No funding and financial incentives	52	Topic52: cost_financial / gap / technical_issues
Rogers H et al.	2017	High	Bandwidth and signal limitations	49	Topic49: connectivity / access / connection
Rogers H et al.	2017	High	Equipment accessibility	38	Topic38: access_availability / usability_design
Rogers H et al.	2017	High	Technical challenges	14	Topic14: technical_issues / technical_issue
Rogers H et al.	2017	High	Lack of healthcare provider training	54	Topic54: training_knowledge / informatic
Ross J et al.	2016	High	Slow system	-1	Noise
Ross J et al.	2016	High	Difficult-to-use	57	Topic57: difficulty / difficult / vision
Ross J et al.	2016	High	Difficulty transferring records between systems	54	Topic54: training_knowledge / informatic
Ross J et al.	2016	High	no real-time access	-1	Noise
Ross J et al.	2016	High	Data handling is complex	20	Topic20: complex / interface / organizational_issue
Ross J et al.	2016	High	reliability concerns	31	Topic31: privacy_security
Ross J et al.	2016	High	unplanned downtime	9	Topic9: quality_performance
Ross J et al.	2016	High	connectivity issues	49	Topic49: connectivity / access / connection
Ross J et al.	2016	High	Health professionals being unable to master the technologies	-1	Noise
Ross J et al.	2016	High	High costs	52	Topic52: cost_financial / gap / technical_issues
Ross J et al.	2016	High	Absence or inadequacy of legislation, policies	22	Topic22: legal_regulatory
Ross J et al.	2016	High	Liability concerns	31	Topic31: privacy_security
Ross J et al.	2016	High	Staff resistance	24	Topic24: staff / turnover / personnel
Ross J et al.	2016	High	digital literacy	36	Topic36: literacy / digital
Ross J et al.	2016	High	Lack of experience	54	Topic54: training_knowledge / informatic
Ross J et al.	2016	High	personal preference	3	Topic3: personal_motivation
Ryan et al.	2024	High	Poor audio/video quality	49	Topic49: connectivity / access / connection
Ryan et al.	2024	High	poor internet	49	Topic49: connectivity / access / connection
Ryan et al.	2024	High	Time constraints	31	Topic31: privacy_security
Ryan et al.	2024	High	Staff resource limitations	12	Topic12: time_workload
Ryan et al.	2024	High	Time-consuming assessments	12	Topic12: time_workload
Ryan et al.	2024	High	Decreased patient's mental acuity	-1	Noise
Saeed et al.	2024	Lower-Middle	Technical issues	14	Topic14: technical_issues / technical_issue
Saeed et al.	2024	Lower-Middle	Difficulties transmitting documents	4	Topic4: data_management
Saeed et al.	2024	Lower-Middle	Delays in video consultation initiation	-1	Noise
Saeed et al.	2024	Lower-Middle	Challenges obtaining out-of-hospital records	4	Topic4: data_management
Saeed et al.	2024	Lower-Middle	Lack of provider compensation	-1	Noise
Saeed et al.	2024	Lower-Middle	Difficulty conducting medical evaluations virtually	6	Topic6: clinical_limitation
Saeed et al.	2024	Lower-Middle	Concerns about compromising doctor-patient relationships	-1	Noise
Saeed et al.	2020	High	Complex interfaces	20	Topic20: complex / interface / organizational_issue
Saeed et al.	2020	High	poor display visibility	-1	Noise
Saeed et al.	2020	High	system performance problems	14	Topic14: technical_issues / technical_issue
Saeed et al.	2020	High	Bulky hardware	14	Topic14: technical_issues / technical_issue
Saeed et al.	2020	High	Limited battery life	16	Topic16: life / battery / short
Saeed et al.	2020	High	Long loading times	12	Topic12: time_workload
Saeed et al.	2020	High	Limited technical competence of patients	54	Topic54: training_knowledge / informatic
Saeed et al.	2020	High	Physical disabilities	7	Topic7: environment_space / telehealth / legal_regulatory
Saeed et al.	2020	High	Lack of training	54	Topic54: training_knowledge / informatic
Saeed et al.	2020	High	Discomfort using the system	-1	Noise
Safiee et al.	2022	High	technical problems	14	Topic14: technical_issues / technical_issue
Safiee et al.	2022	High	data privacy	18	Topic18: privacy / privacy_security / concern
Safiee et al.	2022	High	lack of emotional support	5	Topic5: provider_patient_communication
Safiee et al.	2022	High	resistance to change	21	Topic21: psychosocial_emotional
Sagaro et al.	2020	High	Psychological stress	21	Topic21: psychosocial_emotional
Sagaro et al.	2020	High	Poor internet	49	Topic49: connectivity / access / connection
Sagaro et al.	2020	High	Financial constraints	52	Topic52: cost_financial / gap / technical_issues
Sagaro et al.	2020	High	Cultural resistance	1	Topic1: language_culture
Sagaro et al.	2020	High	Educational limitations	6	Topic6: clinical_limitation
Sagaro et al.	2020	High	Digital literacy gaps	54	Topic54: training_knowledge / informatic
Sagaro et al.	2020	High	Policy deficiencies	-1	Noise
Sagaro et al.	2020	High	Weak tech infrastructure	23	Topic23: infrastructure / need / access_availability
Sagaro et al.	2020	High	Health system challenges	37	Topic37: healthcare / health / training_knowledge
Sagaro et al.	2020	High	Human resource shortages	0	Topic0: organizational_issue
Sagaro et al.	2020	High	No standardized protocols	19	Topic19: protocol / standardized / integration_workflow
Sagaro et al.	2020	High	Poor connectivity or coverage	-1	Noise
Sagaro et al.	2020	High	Language barriers	1	Topic1: language_culture
Sagaro et al.	2020	High	Limited device access	39	Topic39: access / access_availability / training_knowledge
Sagaro et al.	2020	High	Device incompatibility	48	Topic48: device / discomfort / legal_regulatory
Sagaro et al.	2020	High	Poor interface design	10	Topic10: usability_design
Sagaro et al.	2020	High	Lack of readiness	10	Topic10: usability_design
Sagaro et al.	2020	High	Reimbursement challenges	2	Topic2: reimbursement_insurance
Sagaro et al.	2020	High	Resistance to change	21	Topic21: psychosocial_emotional
Sagaro et al.	2020	High	Integration challenges	11	Topic11: integration_workflow / legal_regulatory
Sagaro et al.	2020	High	Staff turnover	24	Topic24: staff / turnover / personnel
Sagaro et al.	2020	High	Insufficient technical support	8	Topic8: support_assistance / psychosocial_emotional
Sagaro et al.	2020	High	Tech competency gaps	-1	Noise
Sagaro et al.	2020	High	Telecom service issues	49	Topic49: connectivity / access / connection
Saliba V et al.	2012	High	Limited legal framework	-1	Noise
Saliba V et al.	2012	High	Limited clinical governance	54	Topic54: training_knowledge / informatic
Saliba V et al.	2012	High	Limited long-term funding	-1	Noise
Saliba V et al.	2012	High	Limited scalability of services	25	Topic25: scalability / app / environment_space
Saliba V et al.	2012	High	Limited system integration	9	Topic9: quality_performance
Saliba V et al.	2012	High	poor infrastructure	23	Topic23: infrastructure / need / access_availability
Saliba V et al.	2012	High	Language barriers	1	Topic1: language_culture
Saliba V et al.	2012	High	Limited resources	38	Topic38: access_availability / usability_design
Schreiweis et al.	2019	High	digital literacy	36	Topic36: literacy / digital
Schreiweis et al.	2019	High	Lack resources	34	Topic34: resource / funding / education
Schreiweis et al.	2019	High	Problems financing	34	Topic34: resource / funding / education
Schreiweis et al.	2019	High	data security	-1	Noise
Schreiweis et al.	2019	High	motivation	3	Topic3: personal_motivation
Schreiweis et al.	2019	High	accessibility	-1	Noise
Schreiweis et al.	2019	High	unsuited services	38	Topic38: access_availability / usability_design
Schreiweis et al.	2019	High	missing fit into organizational structures	0	Topic0: organizational_issue
Schreiweis et al.	2019	High	lack of incentives	3	Topic3: personal_motivation
Schreiweis et al.	2019	High	adds workload	27	Topic27: workload / increase / staff
Scott Kruse et al.	2018	High	Cost barriers	52	Topic52: cost_financial / gap / technical_issues
Scott Kruse et al.	2018	High	Reimbursement limitations	52	Topic52: cost_financial / gap / technical_issues
Scott Kruse et al.	2018	High	Legal barriers	54	Topic54: training_knowledge / informatic
Scott Kruse et al.	2018	High	Privacy concerns	31	Topic31: privacy_security
Scott Kruse et al.	2018	High	Data security issues	31	Topic31: privacy_security
Scott Kruse et al.	2018	High	Workflow challenges	22	Topic22: legal_regulatory
Scott Kruse et al.	2018	High	Equipment limitations	52	Topic52: cost_financial / gap / technical_issues
Scott Kruse et al.	2018	High	Implementation framework gaps	52	Topic52: cost_financial / gap / technical_issues
Scott Kruse et al.	2018	High	Digital literacy barriers	54	Topic54: training_knowledge / informatic
Scott Kruse et al.	2018	High	poor internet	49	Topic49: connectivity / access / connection
Scott Kruse et al.	2018	High	Technical skills gaps	52	Topic52: cost_financial / gap / technical_issues
Scott Kruse et al.	2018	High	Licensing barriers	25	Topic25: scalability / app / environment_space
Scott Kruse et al.	2018	High	Interoperability problems	11	Topic11: integration_workflow / legal_regulatory
Scott Kruse et al.	2018	High	Interface design issues	10	Topic10: usability_design
Scott Kruse et al.	2018	High	Language barriers	1	Topic1: language_culture
Scott Kruse et al.	2018	High	Economic barriers	52	Topic52: cost_financial / gap / technical_issues
Serrano et al.	2023	High	Increased workload	27	Topic27: workload / increase / staff
Serrano et al.	2023	High	Constant disease reminders increase patient anxiety	-1	Noise
Serrano et al.	2023	High	limited trust of technology	42	Topic42: technology / usability_design / time_workload
Serrano et al.	2023	High	digital literacy	36	Topic36: literacy / digital
Serrano et al.	2023	High	no reimbursement	2	Topic2: reimbursement_insurance
Serrano et al.	2023	High	Privacy concers	31	Topic31: privacy_security
Serrano et al.	2023	High	security concerns	31	Topic31: privacy_security
SeyedAlinaghi et al.	2024	Upper-Middle	Poor internet	49	Topic49: connectivity / access / connection
SeyedAlinaghi et al.	2024	Upper-Middle	Lack of hardware	22	Topic22: legal_regulatory
SeyedAlinaghi et al.	2024	Upper-Middle	Technology related costs	42	Topic42: technology / usability_design / time_workload
SeyedAlinaghi et al.	2024	Upper-Middle	Digital literacy	36	Topic36: literacy / digital
SeyedAlinaghi et al.	2024	Upper-Middle	Language barriers	1	Topic1: language_culture
SeyedAlinaghi et al.	2024	Upper-Middle	Limited technology access	39	Topic39: access / access_availability / training_knowledge
SeyedAlinaghi et al.	2024	Upper-Middle	Personal preferences	3	Topic3: personal_motivation
SeyedAlinaghi et al.	2024	Upper-Middle	No comprehensive physical exams	-1	Noise
SeyedAlinaghi et al.	2024	Upper-Middle	Perceived lower quality care	-1	Noise
SeyedAlinaghi et al.	2024	Upper-Middle	Telehealth physical exam challenges	7	Topic7: environment_space / telehealth / legal_regulatory
SeyedAlinaghi et al.	2024	Upper-Middle	Insurance reimbursement issues	2	Topic2: reimbursement_insurance
SeyedAlinaghi et al.	2024	Upper-Middle	Extensive healthcare infrastructure needed	23	Topic23: infrastructure / need / access_availability
SeyedAlinaghi et al.	2024	Upper-Middle	Regulatory challenges	11	Topic11: integration_workflow / legal_regulatory
SeyedAlinaghi et al.	2024	Upper-Middle	Data privacy security concerns	18	Topic18: privacy / privacy_security / concern
Shojaei P et al.	2024	High	Security vulnerabilities	31	Topic31: privacy_security
Shojaei P et al.	2024	High	Complex implementation requirements	10	Topic10: usability_design
Shojaei P et al.	2024	High	Interoperability issues	11	Topic11: integration_workflow / legal_regulatory
Shojaei P et al.	2024	High	Regulatory compliance requirements	22	Topic22: legal_regulatory
Simblett et al.	2018	High	Difficulties with vision	57	Topic57: difficulty / difficult / vision
Simblett et al.	2018	High	Short battery life	16	Topic16: life / battery / short
Simblett et al.	2018	High	Technical malfunctions	14	Topic14: technical_issues / technical_issue
Simblett et al.	2018	High	Speed of system	-1	Noise
Simblett et al.	2018	High	Changes to service plans	-1	Noise
Simblett et al.	2018	High	Presence and timing of notifications	-1	Noise
Simblett et al.	2018	High	Limited/inconvenient placement	10	Topic10: usability_design
Simblett et al.	2018	High	Poor phone network coverage	38	Topic38: access_availability / usability_design
Simblett et al.	2018	High	Financial costs	52	Topic52: cost_financial / gap / technical_issues
Simblett et al.	2018	High	privacy concerns	31	Topic31: privacy_security
Simblett et al.	2018	High	security concerns	31	Topic31: privacy_security
Simblett et al.	2018	High	Poor data reliability	4	Topic4: data_management
Simblett et al.	2018	High	Lack of intrinsic motivation to learn or use	-1	Noise
Simblett et al.	2018	High	clinicians/extrinsic motivation	-1	Noise
Stephenson A et al.	2022	High	Internet connectivity issues	49	Topic49: connectivity / access / connection
Stephenson A et al.	2022	High	Technology availability limitations	-1	Noise
Stephenson A et al.	2022	High	Equipment costs	-1	Noise
Stephenson A et al.	2022	High	Device usability challenges	48	Topic48: device / discomfort / legal_regulatory
Stephenson A et al.	2022	High	Training needs	17	Topic17: training / need / telemedicine
Stephenson A et al.	2022	High	Healthcare costs	-1	Noise
Subedi N et al.	2020	High	Use of SMS	-1	Noise
Subedi N et al.	2020	High	Insufficient internet connectivity	-1	Noise
Subedi N et al.	2020	High	Lack of staff availability	-1	Noise
Subedi N et al.	2020	High	Reliability issues during real-time remote monitoring	-1	Noise
Subedi N et al.	2020	High	Unreliable broadband connectivity	-1	Noise
Sujarwoto et al.	2023	Upper-Middle	Data privacy and security concerns	31	Topic31: privacy_security
Sujarwoto et al.	2023	Upper-Middle	Socioeconomic barriers	52	Topic52: cost_financial / gap / technical_issues
Sujarwoto et al.	2023	Upper-Middle	Digital literacy limitations	35	Topic35: digital / legal_regulatory / divide
Sujarwoto et al.	2023	Upper-Middle	Technology usability issues	42	Topic42: technology / usability_design / time_workload
Sung M et al.	2022	High	digital literacy	36	Topic36: literacy / digital
Sung M et al.	2022	High	Poor technology usability	42	Topic42: technology / usability_design / time_workload
Sung M et al.	2022	High	Limited infrastructure	23	Topic23: infrastructure / need / access_availability
Sung M et al.	2022	High	Limited financial resources	12	Topic12: time_workload
Sung M et al.	2022	High	Lack of workflow integration	-1	Noise
Sung M et al.	2022	High	Technical data management challenges	40	Topic40: technical_issue / legal_regulatory / provider_patient_communication
Sung M et al.	2022	High	System interoperability issues	29	Topic29: system / integration_workflow / usability_design
Svendsen et al.	2020	High	Poor usability	61	Topic61: usability / user / friendly
Svendsen et al.	2020	High	difficulties with access and navigation	-1	Noise
Svendsen et al.	2020	High	login issues	14	Topic14: technical_issues / technical_issue
Svendsen et al.	2020	High	digital literacy	36	Topic36: literacy / digital
Svendsen et al.	2020	High	overwhelming information	-1	Noise
Svendsen et al.	2020	High	lack of personalization	10	Topic10: usability_design
Svendsen et al.	2020	High	lack of support	21	Topic21: psychosocial_emotional
Svendsen et al.	2020	High	preference for in-person care	-1	Noise
Tabaeeian et al.	2024	Upper-Middle	System complexity	14	Topic14: technical_issues / technical_issue
Tabaeeian et al.	2024	Upper-Middle	Poor usability	61	Topic61: usability / user / friendly
Tabaeeian et al.	2024	Upper-Middle	Unreliable performance or service	-1	Noise
Tabaeeian et al.	2024	Upper-Middle	Security concerns	31	Topic31: privacy_security
Tabaeeian et al.	2024	Upper-Middle	Privacy concerns	31	Topic31: privacy_security
Tabaeeian et al.	2024	Upper-Middle	No system integration	4	Topic4: data_management
Tabaeeian et al.	2024	Upper-Middle	System inflexibility	29	Topic29: system / integration_workflow / usability_design
Tabaeeian et al.	2024	Upper-Middle	Workflow disruption	11	Topic11: integration_workflow / legal_regulatory
Tabaeeian et al.	2024	Upper-Middle	Technical difficulties accessing systems	-1	Noise
Tabaeeian et al.	2024	Upper-Middle	Inaccurate or unreliable data	9	Topic9: quality_performance
Tabaeeian et al.	2024	Upper-Middle	Delayed or untimely data updates	43	Topic43: delay / audio / organizational_issue
Tabaeeian et al.	2024	Upper-Middle	Information overload or too much data	47	Topic47: datum / privacy_security / information
Tabaeeian et al.	2024	Upper-Middle	Duplicate data entries	-1	Noise
Tabaeeian et al.	2024	Upper-Middle	Poor data standardization	4	Topic4: data_management
Tabaeeian et al.	2024	Upper-Middle	Poor internet connectivity	49	Topic49: connectivity / access / connection
Tabaeeian et al.	2024	Upper-Middle	Lack of technical support	8	Topic8: support_assistance / psychosocial_emotional
Tabaeeian et al.	2024	Upper-Middle	Insufficient provider training	-1	Noise
Tabaeeian et al.	2024	Upper-Middle	Limited IT infrastructure	23	Topic23: infrastructure / need / access_availability
Turcotte S et al.	2024	High	Usability issues	10	Topic10: usability_design
Turcotte S et al.	2024	High	Cost barriers	52	Topic52: cost_financial / gap / technical_issues
Turcotte S et al.	2024	High	Technical problems	14	Topic14: technical_issues / technical_issue
Turcotte S et al.	2024	High	Connectivity issues	49	Topic49: connectivity / access / connection
Turcotte S et al.	2024	High	Device access limitations	38	Topic38: access_availability / usability_design
Turcotte S et al.	2024	High	Physical impairment barriers	7	Topic7: environment_space / telehealth / legal_regulatory
Turcotte S et al.	2024	High	Sensory impairment barriers	59	Topic59: sensory / impairment / visual
Turcotte S et al.	2024	High	Cognitive impairment barriers	7	Topic7: environment_space / telehealth / legal_regulatory
Turcotte S et al.	2024	High	Support limitations	22	Topic22: legal_regulatory
Turcotte S et al.	2024	High	Environmental limitations	52	Topic52: cost_financial / gap / technical_issues
Turcotte S et al.	2024	High	Audio quality issues	43	Topic43: delay / audio / organizational_issue
Turcotte S et al.	2024	High	Device problems	14	Topic14: technical_issues / technical_issue
Turcotte S et al.	2024	High	Communication lag issues	5	Topic5: provider_patient_communication
Turcotte S et al.	2024	High	Privacy limitations	22	Topic22: legal_regulatory
Turgoose D et al.	2018	High	Low image resolution	-1	Noise
Turgoose D et al.	2018	High	Connection problems	49	Topic49: connectivity / access / connection
Turgoose D et al.	2018	High	Audio delays	43	Topic43: delay / audio / organizational_issue
Turgoose D et al.	2018	High	Limited internet service	38	Topic38: access_availability / usability_design
Turgoose D et al.	2018	High	Lack of quiet spaces	52	Topic52: cost_financial / gap / technical_issues
Turgoose D et al.	2018	High	Limited technology access	39	Topic39: access / access_availability / training_knowledge
Turgoose D et al.	2018	High	digital literacy	36	Topic36: literacy / digital
Turgoose D et al.	2018	High	Service accessibility issues	38	Topic38: access_availability / usability_design
van Tilburg et al.	2024	High	Quality of care	-1	Noise
van Tilburg et al.	2024	High	Patient-health care professional relationship	37	Topic37: healthcare / health / training_knowledge
van Tilburg et al.	2024	High	Privacy and safety	18	Topic18: privacy / privacy_security / concern
van Tilburg et al.	2024	High	Reduced number of treatment sessions	-1	Noise
van Tilburg et al.	2024	High	Patient expenses	-1	Noise
van Tilburg et al.	2024	High	Personal preferences	3	Topic3: personal_motivation
van Tilburg et al.	2024	High	Health care guidelines	-1	Noise
van Tilburg et al.	2024	High	External financial incentive	2	Topic2: reimbursement_insurance
van Tilburg et al.	2024	High	Change of treatment routines	-1	Noise
van Tilburg et al.	2024	High	Information incongruence	47	Topic47: datum / privacy_security / information
van Tilburg et al.	2024	High	Technology issues	14	Topic14: technical_issues / technical_issue
van Tilburg et al.	2024	High	Health care professional acceptance	-1	Noise
van Tilburg et al.	2024	High	Organizational uncertainties	0	Topic0: organizational_issue
Venkataraman et al.	2024	Lower-Middle	Data privacy and security issues	-1	Noise
Venkataraman et al.	2024	Lower-Middle	Infrastructure limitations	22	Topic22: legal_regulatory
Venkataraman et al.	2024	Lower-Middle	Lack of ICT training	54	Topic54: training_knowledge / informatic
Venkataraman et al.	2024	Lower-Middle	Poor tech literacy	10	Topic10: usability_design
Venkataraman et al.	2024	Lower-Middle	Regulatory uncertainties	22	Topic22: legal_regulatory
Venkataraman et al.	2024	Lower-Middle	Linguistic and cultural barriers	1	Topic1: language_culture
Venkataraman et al.	2024	Lower-Middle	Financial barriers	52	Topic52: cost_financial / gap / technical_issues
Venkataraman et al.	2024	Lower-Middle	Legal liability concerns	-1	Noise
Vo V et al.	2019	High	Limited provider support	8	Topic8: support_assistance / psychosocial_emotional
Vo V et al.	2019	High	Privacy concerns	31	Topic31: privacy_security
Vo V et al.	2019	High	Cultural adaptation gaps	1	Topic1: language_culture
Vo V et al.	2019	High	device problems	14	Topic14: technical_issues / technical_issue
Vo V et al.	2019	High	poor internet	49	Topic49: connectivity / access / connection
Vo V et al.	2019	High	Cost barriers	52	Topic52: cost_financial / gap / technical_issues
Vyas et al.	2017	High	fear of Limited accuracy	46	Topic46: fear / access_availability / report
Vyas et al.	2017	High	Technical issues	14	Topic14: technical_issues / technical_issue
Vyas et al.	2017	High	Privacy concerns	31	Topic31: privacy_security
Vyas et al.	2017	High	ethical concerns	31	Topic31: privacy_security
Vyas et al.	2017	High	Risk of overestimation	-1	Noise
Vyas et al.	2017	High	need for clear guidelines	-1	Noise
Wagle et al.	2023	High	Poor internet connectivity	49	Topic49: connectivity / access / connection
Wagle et al.	2023	High	System slow	28	Topic28: system / failure / slow
Wagle et al.	2023	High	Video or transmission problems	-1	Noise
Wagle et al.	2023	High	Complex system or interface	20	Topic20: complex / interface / organizational_issue
Wagle et al.	2023	High	Navigation difficulties	49	Topic49: connectivity / access / connection
Wagle et al.	2023	High	Inappropriate notifications	-1	Noise
Wagle et al.	2023	High	Manual data upload	4	Topic4: data_management
Wagle et al.	2023	High	Inconvenient additional devices	-1	Noise
Wagle et al.	2023	High	Equipment too large	44	Topic44: equipment / access_availability / environment_space
Wagle et al.	2023	High	Repetitive information	47	Topic47: datum / privacy_security / information
Wagle et al.	2023	High	Inadequate educational texts	-1	Noise
Wagle et al.	2023	High	Limited professional contact	54	Topic54: training_knowledge / informatic
Wagle et al.	2023	High	No access to decision makers	-1	Noise
Wagle et al.	2023	High	Personal preferences	3	Topic3: personal_motivation
Wagle et al.	2023	High	Privacy concerns	31	Topic31: privacy_security
Walle et al.	2023	Low	System usability issues	29	Topic29: system / integration_workflow / usability_design
Walle et al.	2023	Low	Infrastructure limitations	22	Topic22: legal_regulatory
Walle et al.	2023	Low	Training gaps	17	Topic17: training / need / telemedicine
Walle et al.	2023	Low	Leadership support limitations	8	Topic8: support_assistance / psychosocial_emotional
Walle et al.	2023	Low	Internet connectivity problems	49	Topic49: connectivity / access / connection
Walle et al.	2023	Low	Privacy and security concerns	18	Topic18: privacy / privacy_security / concern
Walle et al.	2023	Low	System interoperability barriers	29	Topic29: system / integration_workflow / usability_design
Walle et al.	2023	Low	digital literacy	36	Topic36: literacy / digital
Walle et al.	2023	Low	Lack of trustworthiness	21	Topic21: psychosocial_emotional
Walthall et al.	2022	High	Technology instability	42	Topic42: technology / usability_design / time_workload
Walthall et al.	2022	High	Equipment difficulties	49	Topic49: connectivity / access / connection
Walthall et al.	2022	High	Internet connection issues	-1	Noise
Walthall et al.	2022	High	Poor sound quality	49	Topic49: connectivity / access / connection
Walthall et al.	2022	High	Limited platform suitability	38	Topic38: access_availability / usability_design
Walthall et al.	2022	High	digital literacy	36	Topic36: literacy / digital
Walthall et al.	2022	High	Limited multi-participant capability	-1	Noise
Walthall et al.	2022	High	Limited healthcare infrastructure	23	Topic23: infrastructure / need / access_availability
Walthall et al.	2022	High	Limited implementation resources	12	Topic12: time_workload
Whitehead et al.	2023	High	digital literacy	36	Topic36: literacy / digital
Whitehead et al.	2023	High	learning new skills	-1	Noise
Whitehead et al.	2023	High	fear of technology	21	Topic21: psychosocial_emotional
Whitehead et al.	2023	High	Cost of phones and data	-1	Noise
Whitehead et al.	2023	High	poor functionality of digital services	-1	Noise
Whitehead et al.	2023	High	not user-friendly	61	Topic61: usability / user / friendly
Whitehead et al.	2023	High	repetitive and not engaging	-1	Noise
Whitehead et al.	2023	High	limited user control	-1	Noise
Whitehead et al.	2023	High	lack of consultation with end users	-1	Noise
Whitehead et al.	2023	High	limited english literacy	54	Topic54: training_knowledge / informatic
Whitehead et al.	2023	High	complex terminology	20	Topic20: complex / interface / organizational_issue
Whitehead et al.	2023	High	lack of native language	55	Topic55: training_knowledge / skill / language
Whitehead et al.	2023	High	lack of cultural representation	1	Topic1: language_culture
Whitehead et al.	2023	High	cultural norms not considered	-1	Noise
Whitehead et al.	2023	High	lack of personal connection affects relationship	-1	Noise
Whitehead et al.	2023	High	privacy concerns	31	Topic31: privacy_security
Whitehead et al.	2023	High	safety concerns	31	Topic31: privacy_security
Wijaya JH et al.	2022	Upper-Middle	Human resource limitations	12	Topic12: time_workload
Wijaya JH et al.	2022	Upper-Middle	Infrastructure challenges	23	Topic23: infrastructure / need / access_availability
Wijaya JH et al.	2022	Upper-Middle	Limited digital literacy	54	Topic54: training_knowledge / informatic
Wijaya JH et al.	2022	Upper-Middle	Unequal technology access	-1	Noise
Wijaya JH et al.	2022	Upper-Middle	Geographical limitations	25	Topic25: scalability / app / environment_space
Wijaya JH et al.	2022	Upper-Middle	Ethical and regulatory concerns	-1	Noise
Wijaya JH et al.	2022	Upper-Middle	Uncertain economic sustainability	-1	Noise
Wijaya JH et al.	2022	Upper-Middle	Data security and privacy risks	31	Topic31: privacy_security
Xyrichis et al.	2021	High	Increased workload demands	27	Topic27: workload / increase / staff
Xyrichis et al.	2021	High	Integration difficulties with existing workflows	-1	Noise
Xyrichis et al.	2021	High	Staff training gaps	54	Topic54: training_knowledge / informatic
Xyrichis et al.	2021	High	Unclear onboarding processes	-1	Noise
Xyrichis et al.	2021	High	Protocol integration challenges	19	Topic19: protocol / standardized / integration_workflow
Xyrichis et al.	2021	High	Implementation costs	52	Topic52: cost_financial / gap / technical_issues
Xyrichis et al.	2021	High	Data privacy concerns	47	Topic47: datum / privacy_security / information
Yi JS et al.	2021	High	Connectivity issues	49	Topic49: connectivity / access / connection
Yi JS et al.	2021	High	Audio problems	14	Topic14: technical_issues / technical_issue
Yi JS et al.	2021	High	Poor visual quality	49	Topic49: connectivity / access / connection
Yi JS et al.	2021	High	Limited computer access	54	Topic54: training_knowledge / informatic
Yi JS et al.	2021	High	Limited broadband access	49	Topic49: connectivity / access / connection
Yi JS et al.	2021	High	Outdated devices	-1	Noise
Yi JS et al.	2021	High	Sensory impairment limitations	52	Topic52: cost_financial / gap / technical_issues
Young LB et al.	2011	High	Equipment malfunctions	14	Topic14: technical_issues / technical_issue
Zawahreh A et al.	2019	High	tech not available	42	Topic42: technology / usability_design / time_workload
Zawahreh A et al.	2019	High	Security factors	31	Topic31: privacy_security
Zawahreh A et al.	2019	High	Inadequate staffing levels	-1	Noise
Zawahreh A et al.	2019	High	digital literacy	36	Topic36: literacy / digital
Zawahreh A et al.	2019	High	Insufficient training	22	Topic22: legal_regulatory
Zawahreh A et al.	2019	High	Workload constraints	38	Topic38: access_availability / usability_design
Zawahreh A et al.	2019	High	Time limitations	52	Topic52: cost_financial / gap / technical_issues
Zawahreh A et al.	2019	High	Language barriers	1	Topic1: language_culture
Zawahreh A et al.	2019	High	Hearing difficulties	49	Topic49: connectivity / access / connection
Khoshsirat et al.	2025	Upper-Middle	Lack of physical examinations leading to potential misdiagnosis	-1	Noise
Khoshsirat et al.	2025	Upper-Middle	Difficulties in communication between provider and patient	-1	Noise
Khoshsirat et al.	2025	Upper-Middle	Difficulty interpreting patient emotions and feelings	-1	Noise
Khoshsirat et al.	2025	Upper-Middle	Internet interruptions and low connection speeds	-1	Noise
Khoshsirat et al.	2025	Upper-Middle	High cost of internet access	-1	Noise
Khoshsirat et al.	2025	Upper-Middle	Lack of technical infrastructure	23	Topic23: infrastructure / need / access_availability
Khoshsirat et al.	2025	Upper-Middle	Sociocultural preferences	3	Topic3: personal_motivation
Khoshsirat et al.	2025	Upper-Middle	Concerns regarding privacy and data security	18	Topic18: privacy / privacy_security / concern
Khoshsirat et al.	2025	Upper-Middle	Resistance to technology	21	Topic21: psychosocial_emotional
Khoshsirat et al.	2025	Upper-Middle	Insufficient training for service providers and users	15	Topic15: acceptance / provider / personal_motivation
Khoshsirat et al.	2025	Upper-Middle	Conflicts of interest among doctors, patients, and insurers	-1	Noise
Collet et al.	2024	High	Unsafe or unreliable information exchange	-1	Noise
Collet et al.	2024	High	Lack of emotional support	5	Topic5: provider_patient_communication
Collet et al.	2024	High	Lack of financial support	52	Topic52: cost_financial / gap / technical_issues
Collet et al.	2024	High	Unclear intervention goals	-1	Noise
Collet et al.	2024	High	High intervention costs	52	Topic52: cost_financial / gap / technical_issues
Collet et al.	2024	High	Lack of insurance coverage	38	Topic38: access_availability / usability_design
Collet et al.	2024	High	Time-consuming	-1	Noise
Collet et al.	2024	High	Administrative burdens	-1	Noise
Collet et al.	2024	High	Lack of leadership or coordination	-1	Noise
Collet et al.	2024	High	Inconsistent professional schedules	-1	Noise
Collet et al.	2024	High	Patient resistance	3	Topic3: personal_motivation
Collet et al.	2024	High	Low health literacy of patients or families	55	Topic55: training_knowledge / skill / language
Collet et al.	2024	High	Unavailability of caretakers	-1	Noise
Sampa et al.	2025	Upper-Middle	High implementation costs	52	Topic52: cost_financial / gap / technical_issues
Sampa et al.	2025	Upper-Middle	Privacy concerns	31	Topic31: privacy_security
Sampa et al.	2025	Upper-Middle	Limited training	17	Topic17: training / need / telemedicine
Sampa et al.	2025	Upper-Middle	Low health literacy	54	Topic54: training_knowledge / informatic
Sampa et al.	2025	Upper-Middle	Resource constraints	38	Topic38: access_availability / usability_design
Sampa et al.	2025	Upper-Middle	Concerns over patient data privacy	18	Topic18: privacy / privacy_security / concern
Sampa et al.	2025	Upper-Middle	Social influence hindering adoption	-1	Noise
Sampa et al.	2025	Upper-Middle	System complexity	14	Topic14: technical_issues / technical_issue
Sampa et al.	2025	Upper-Middle	Insufficient training for EMR adoption	-1	Noise
Sampa et al.	2025	Upper-Middle	Security concerns under technical barriers	-1	Noise
Sampa et al.	2025	Upper-Middle	Limited knowledge and literacy under individual barriers	-1	Noise
Sampa et al.	2025	Upper-Middle	Economic and financial factors under healthcare system barriers	-1	Noise
Sampa et al.	2025	Upper-Middle	Lack of knowledge about medical informatics	54	Topic54: training_knowledge / informatic
Sampa et al.	2025	Upper-Middle	Inadequate user support	-1	Noise
Sampa et al.	2025	Upper-Middle	Lax laws and regulations governing e-health services	-1	Noise
Sampa et al.	2025	Upper-Middle	Shortage of qualified human resources	-1	Noise
Sampa et al.	2025	Upper-Middle	Poor literacy and technological skills	-1	Noise
Sampa et al.	2025	Upper-Middle	Digital divide and varying internet penetration	-1	Noise
Sampa et al.	2025	Upper-Middle	Need for stronger ICT infrastructure	23	Topic23: infrastructure / need / access_availability
Cucurachi et al.	2025	High	Lack of language skills	55	Topic55: training_knowledge / skill / language
Cucurachi et al.	2025	High	Lack of technical skills	14	Topic14: technical_issues / technical_issue
Cucurachi et al.	2025	High	Lack of medical knowledge	-1	Noise
Cucurachi et al.	2025	High	Significant medical responsibilities placed on caregivers	-1	Noise
Cucurachi et al.	2025	High	patients motivation	3	Topic3: personal_motivation
Cucurachi et al.	2025	High	Technological barriers for healthcare providers	-1	Noise
Cucurachi et al.	2025	High	Limited access to the internet	-1	Noise
Cucurachi et al.	2025	High	Connectivity problems	49	Topic49: connectivity / access / connection
Cucurachi et al.	2025	High	Outdated devices	-1	Noise
Cucurachi et al.	2025	High	Digital literacy	36	Topic36: literacy / digital
Cucurachi et al.	2025	High	Limited human resources	12	Topic12: time_workload
Cucurachi et al.	2025	High	Feeling of being overwhelmed by notifications	-1	Noise
Cucurachi et al.	2025	High	Lack of training	54	Topic54: training_knowledge / informatic
Cucurachi et al.	2025	High	Lack of human connection	-1	Noise
Cucurachi et al.	2025	High	Feelings of loss of control among healthcare professionals	56	Topic56: unemployment / tiredness / reimbursement
Eduard Stan et al.	2025	High	fragmented integration	-1	Noise
Eduard Stan et al.	2025	High	Clinician skepticism	60	Topic60: skepticism / attitude / clinician
Eduard Stan et al.	2025	High	Lack of standardization	4	Topic4: data_management
Eduard Stan et al.	2025	High	data security fears	31	Topic31: privacy_security
Eduard Stan et al.	2025	High	Regulatory misalignment	11	Topic11: integration_workflow / legal_regulatory
Eduard Stan et al.	2025	High	Disparities in patient accessibility	-1	Noise
Eduard Stan et al.	2025	High	Clinician preferences	-1	Noise
Eduard Stan et al.	2025	High	Socioeconomic barriers	52	Topic52: cost_financial / gap / technical_issues
Eduard Stan et al.	2025	High	Lack of regulatory frameworks	13	Topic13: psychosocial_emotional / framework / structure
Eduard Stan et al.	2025	High	Weak external validity of models trained on small datasets	-1	Noise
Eduard Stan et al.	2025	High	Alert overload and alarm fatigue	-1	Noise
Eduard Stan et al.	2025	High	Cognitive burden on clinicians	-1	Noise
Eduard Stan et al.	2025	High	Vendor lock-in and ontology drift	-1	Noise
Eduard Stan et al.	2025	High	privacy constraints	31	Topic31: privacy_security
Anandari et al.	2025	Upper-Middle	Time delays in responding to patients	43	Topic43: delay / audio / organizational_issue
Anandari et al.	2025	Upper-Middle	Augmenting workload for doctors	27	Topic27: workload / increase / staff
Anandari et al.	2025	Upper-Middle	Technical issues	14	Topic14: technical_issues / technical_issue
Anandari et al.	2025	Upper-Middle	Inadequate internet access	39	Topic39: access / access_availability / training_knowledge
Anandari et al.	2025	Upper-Middle	Lack of electricity	-1	Noise
Anandari et al.	2025	Upper-Middle	High costs	52	Topic52: cost_financial / gap / technical_issues
Anandari et al.	2025	Upper-Middle	Digital literacy	36	Topic36: literacy / digital
Anandari et al.	2025	Upper-Middle	Not trusting the technology	21	Topic21: psychosocial_emotional
Anandari et al.	2025	Upper-Middle	Lack of human resources to manage and develop applications	-1	Noise
Adem et al.	2025	Low	Low economic resources	-1	Noise
Adem et al.	2025	Low	Older age and rural residency	-1	Noise
Adem et al.	2025	Low	Female gender	-1	Noise
Adem et al.	2025	Low	Increase workload	27	Topic27: workload / increase / staff
Adem et al.	2025	Low	Low digital literacy	54	Topic54: training_knowledge / informatic
Adem et al.	2025	Low	Subjective preferences	-1	Noise
Adem et al.	2025	Low	Lack of access to necessary hardware and software	-1	Noise
Adem et al.	2025	Low	Poor internet access	49	Topic49: connectivity / access / connection
Adem et al.	2025	Low	Poor access to electricity	39	Topic39: access / access_availability / training_knowledge
Adem et al.	2025	Low	No training programs	17	Topic17: training / need / telemedicine
Adem et al.	2025	Low	Inadequate reimbursement for healthcare providers	-1	Noise
Song et al.	2025	Upper-Middle	Personal preferences	3	Topic3: personal_motivation
Song et al.	2025	Upper-Middle	digital literacy	36	Topic36: literacy / digital
Song et al.	2025	Upper-Middle	Aged users	-1	Noise
Song et al.	2025	Upper-Middle	Lack of equipment/devices	-1	Noise
Song et al.	2025	Upper-Middle	Lack of leadership	0	Topic0: organizational_issue
Song et al.	2025	Upper-Middle	Concerns over data security and privacy	18	Topic18: privacy / privacy_security / concern
Song et al.	2025	Upper-Middle	Technical issues such as system instability	-1	Noise
Song et al.	2025	Upper-Middle	Lack of technical training	54	Topic54: training_knowledge / informatic
Song et al.	2025	Upper-Middle	High costs	52	Topic52: cost_financial / gap / technical_issues
Song et al.	2025	Upper-Middle	Absence of reminder and monitoring systems	-1	Noise
Song et al.	2025	Upper-Middle	Time constraints and competing responsibilities	-1	Noise
Song et al.	2025	Upper-Middle	Mismatched information content	-1	Noise
Kirby et al.	2025	High	Software and hardware failures	14	Topic14: technical_issues / technical_issue
Kirby et al.	2025	High	Technical issues	14	Topic14: technical_issues / technical_issue
Kirby et al.	2025	High	Lack of necessary equipment	38	Topic38: access_availability / usability_design
Kirby et al.	2025	High	Language barriers	1	Topic1: language_culture
Kirby et al.	2025	High	Aging-related issues	53	Topic53: age / advanced / relate
Kirby et al.	2025	High	Digital Literacy	36	Topic36: literacy / digital
Kirby et al.	2025	High	Personal Preference	3	Topic3: personal_motivation
Kirby et al.	2025	High	Difficulties in interpreting body language	57	Topic57: difficulty / difficult / vision
Kirby et al.	2025	High	Poor communication from healthcare professionals	23	Topic23: infrastructure / need / access_availability
Kirby et al.	2025	High	Lack of support	21	Topic21: psychosocial_emotional
Kirby et al.	2025	High	Lack of caregivers to assist with technology	8	Topic8: support_assistance / psychosocial_emotional
Ahmed et al.	2024	High	Privacy Concerns	31	Topic31: privacy_security
Ahmed et al.	2024	High	Digital Literacy	36	Topic36: literacy / digital
Ahmed et al.	2024	High	Lack of acceptance	15	Topic15: acceptance / provider / personal_motivation
Ahmed et al.	2024	High	Lack of technological infrastructure	23	Topic23: infrastructure / need / access_availability
Ahmed et al.	2024	High	Absence of proper legislation and regulations	-1	Noise
Ahmed et al.	2024	High	Cognitive burden for physician	-1	Noise
Ahmed et al.	2024	High	Loss of physical presence and touch	-1	Noise
Sharma et al.	2024	Lower-Middle	Low digital literacy	54	Topic54: training_knowledge / informatic
Sharma et al.	2024	Lower-Middle	Lack of training	54	Topic54: training_knowledge / informatic
Sharma et al.	2024	Lower-Middle	Lack of motivation	3	Topic3: personal_motivation
Sharma et al.	2024	Lower-Middle	Data safety and legal concerns	-1	Noise
Sharma et al.	2024	Lower-Middle	Fear of internet addiction	46	Topic46: fear / access_availability / report
Sharma et al.	2024	Lower-Middle	Difficulty in communication while using the technology	-1	Noise
Sharma et al.	2024	Lower-Middle	Lack of technical support	8	Topic8: support_assistance / psychosocial_emotional
Sharma et al.	2024	Lower-Middle	high workload	27	Topic27: workload / increase / staff
Sharma et al.	2024	Lower-Middle	Malfunctioning of the application or software	30	Topic30: software / integration_workflow / copyright
Sharma et al.	2024	Lower-Middle	Lack of interoperability between different tools	4	Topic4: data_management
Sharma et al.	2024	Lower-Middle	Poor network connectivity	49	Topic49: connectivity / access / connection
Sharma et al.	2024	Lower-Middle	Malfunctioning of devices	48	Topic48: device / discomfort / legal_regulatory
Sharma et al.	2024	Lower-Middle	Lack of access to devices	48	Topic48: device / discomfort / legal_regulatory
Sharma et al.	2024	Lower-Middle	Poor infrastructure	23	Topic23: infrastructure / need / access_availability
Sharma et al.	2024	Lower-Middle	Lack of human touch	-1	Noise
Sharma et al.	2024	Lower-Middle	Lack of formative research	55	Topic55: training_knowledge / skill / language
Sharma et al.	2024	Lower-Middle	Unstable patients could not be managed	-1	Noise
Sharma et al.	2024	Lower-Middle	Difficult to track progress of patients	-1	Noise
Cole et al.	2025	Lower-Middle	unreliable electricity	-1	Noise
Cole et al.	2025	Lower-Middle	Poor internet connectivity	49	Topic49: connectivity / access / connection
Cole et al.	2025	Lower-Middle	Unfriendly user interface	10	Topic10: usability_design
Cole et al.	2025	Lower-Middle	Lack of software	3	Topic3: personal_motivation
Cole et al.	2025	Lower-Middle	Data security issues	31	Topic31: privacy_security
Cole et al.	2025	Lower-Middle	Lack of technical support	8	Topic8: support_assistance / psychosocial_emotional
Cole et al.	2025	Lower-Middle	Low mobile device ownership	-1	Noise
Cole et al.	2025	Lower-Middle	Lack of government support	8	Topic8: support_assistance / psychosocial_emotional
Cole et al.	2025	Lower-Middle	Lack of regulation	10	Topic10: usability_design
Cole et al.	2025	Lower-Middle	Absence of school curriculum on telemedicine	-1	Noise
Cole et al.	2025	Lower-Middle	Poor organizational policies	0	Topic0: organizational_issue
Cole et al.	2025	Lower-Middle	Administrative rigidity	-1	Noise
Cole et al.	2025	Lower-Middle	Lack of incentives to use telemedicine	-1	Noise
Cole et al.	2025	Lower-Middle	Digital illiteracy from physicians	-1	Noise
Cole et al.	2025	Lower-Middle	Personal preferences	3	Topic3: personal_motivation
Cole et al.	2025	Lower-Middle	Digital literacy	36	Topic36: literacy / digital
Cole et al.	2025	Lower-Middle	Patient willingness to pay and cost of service	-1	Noise
Cole et al.	2025	Lower-Middle	Lack of monetary motivation for providers	15	Topic15: acceptance / provider / personal_motivation
Mehrolhassani et al.	2025	Upper-Middle	Lack of regulated policies	-1	Noise
Mehrolhassani et al.	2025	Upper-Middle	Lack of mandatory national programs related to eHealth	-1	Noise
Mehrolhassani et al.	2025	Upper-Middle	Lack of strategic and long-term planning	-1	Noise
Mehrolhassani et al.	2025	Upper-Middle	Lack of government support	8	Topic8: support_assistance / psychosocial_emotional
Mehrolhassani et al.	2025	Upper-Middle	Rapid changes in managers	-1	Noise
Mehrolhassani et al.	2025	Upper-Middle	Lack of comprehensive rules and guidelines	-1	Noise
Mehrolhassani et al.	2025	Upper-Middle	Lack of legal and ethical frameworks for privacy	-1	Noise
Mehrolhassani et al.	2025	Upper-Middle	Poor inter-sectoral coordination	0	Topic0: organizational_issue
Mehrolhassani et al.	2025	Upper-Middle	Society's resistance to adoption	-1	Noise
Mehrolhassani et al.	2025	Upper-Middle	Lack of insurance coverage and reimbursement systems	-1	Noise
Mehrolhassani et al.	2025	Upper-Middle	High costs	52	Topic52: cost_financial / gap / technical_issues
Mehrolhassani et al.	2025	Upper-Middle	Problems with resource provision and allocation	34	Topic34: resource / funding / education
Mehrolhassani et al.	2025	Upper-Middle	Weak technology infrastructure	23	Topic23: infrastructure / need / access_availability
Mehrolhassani et al.	2025	Upper-Middle	Lack of internet bandwidth	-1	Noise
Mehrolhassani et al.	2025	Upper-Middle	Lack of proper telecommunication coverage	-1	Noise
Mehrolhassani et al.	2025	Upper-Middle	Lack of equipment and facilities	-1	Noise
Mehrolhassani et al.	2025	Upper-Middle	Resistance of health providers to new methods	-1	Noise
Mehrolhassani et al.	2025	Upper-Middle	Lack of technical and medical staff	-1	Noise
Mehrolhassani et al.	2025	Upper-Middle	Inadequate knowledge and awareness among managers and providers	-1	Noise
Mehrolhassani et al.	2025	Upper-Middle	Lack of human resources training	38	Topic38: access_availability / usability_design
Mehrolhassani et al.	2025	Upper-Middle	Weakness in ensuring security and confidentiality	-1	Noise
Mehrolhassani et al.	2025	Upper-Middle	Unpreparedness to exchange information between centers	-1	Noise
Mehrolhassani et al.	2025	Upper-Middle	Absence of an integrated health information system	-1	Noise
Mehrolhassani et al.	2025	Upper-Middle	Weakness in health information infrastructures	-1	Noise
Mehrolhassani et al.	2025	Upper-Middle	Weakness in electronic health records implementation	-1	Noise
Mehrolhassani et al.	2025	Upper-Middle	Lack of localization of technology	42	Topic42: technology / usability_design / time_workload
Mehrolhassani et al.	2025	Upper-Middle	Poor interaction due to language and cultural diversity	-1	Noise
Macabato et al.	2024	Lower-Middle	Lack of technical support	8	Topic8: support_assistance / psychosocial_emotional
Macabato et al.	2024	Lower-Middle	Insufficient infrastructure	23	Topic23: infrastructure / need / access_availability
Macabato et al.	2024	Lower-Middle	Lack of government assistance	-1	Noise
Macabato et al.	2024	Lower-Middle	Lack of training	54	Topic54: training_knowledge / informatic
Macabato et al.	2024	Lower-Middle	Lack of resources	21	Topic21: psychosocial_emotional
Macabato et al.	2024	Lower-Middle	Lack of organizational support	8	Topic8: support_assistance / psychosocial_emotional
Macabato et al.	2024	Lower-Middle	Lack of staff motivation	-1	Noise
Macabato et al.	2024	Lower-Middle	Lack of trustworthiness	21	Topic21: psychosocial_emotional
Macabato et al.	2024	Lower-Middle	High costs	52	Topic52: cost_financial / gap / technical_issues
Macabato et al.	2024	Lower-Middle	Security and privacy risks	33	Topic33: security / privacy_security / psychosocial_emotional
Macabato et al.	2024	Lower-Middle	Legal and ethical concerns	22	Topic22: legal_regulatory
Alamri et al.	2024	High	Resource limitations	52	Topic52: cost_financial / gap / technical_issues
Alamri et al.	2024	High	insufficient infrastructure	23	Topic23: infrastructure / need / access_availability
Alamri et al.	2024	High	Absence of cultural frameworks conducive to utilization	-1	Noise
Alamri et al.	2024	High	Limited availability of telehealth technologies	-1	Noise
Alamri et al.	2024	High	Lack of knowledge and awareness among healthcare staff	37	Topic37: healthcare / health / training_knowledge
Alamri et al.	2024	High	High costs	52	Topic52: cost_financial / gap / technical_issues
Alamri et al.	2024	High	Inadequate support	-1	Noise
Alamri et al.	2024	High	Inadequate patient participation and confidence	-1	Noise
Alamri et al.	2024	High	security risks	31	Topic31: privacy_security
Panzavolta et al.	2025	High	Lack of digital literacy	-1	Noise
Panzavolta et al.	2025	High	Lack of technical skills	14	Topic14: technical_issues / technical_issue
Panzavolta et al.	2025	High	Sensory impairments	59	Topic59: sensory / impairment / visual
Panzavolta et al.	2025	High	Lack of training and support	-1	Noise
Panzavolta et al.	2025	High	Technical difficulties	14	Topic14: technical_issues / technical_issue
Panzavolta et al.	2025	High	poor program design	26	Topic26: program / design / legal_regulatory
Panzavolta et al.	2025	High	Concerns regarding privacy and confidentiality	18	Topic18: privacy / privacy_security / concern
Panzavolta et al.	2025	High	Difficulty establishing a therapeutic alliance or intimacy	-1	Noise
Panzavolta et al.	2025	High	Caregiver stress and anxiety	-1	Noise
Maulana et al.	2025	Upper-Middle	Concerns about privacy	21	Topic21: psychosocial_emotional
Maulana et al.	2025	Upper-Middle	Lack of family support	8	Topic8: support_assistance / psychosocial_emotional
Maulana et al.	2025	Upper-Middle	Financial constraints	52	Topic52: cost_financial / gap / technical_issues
Maulana et al.	2025	Upper-Middle	Negative attitudes from health care providers	-1	Noise
Yang et al.	2025	High	Privacy and trust concerns	18	Topic18: privacy / privacy_security / concern
Yang et al.	2025	High	Personal preference	3	Topic3: personal_motivation
Malden et al.	2025	High	Concerns about privacy and data intrusion	-1	Noise
Malden et al.	2025	High	High costs	52	Topic52: cost_financial / gap / technical_issues
Malden et al.	2025	High	Digital Literacy	36	Topic36: literacy / digital
Malden et al.	2025	High	Usability issues	10	Topic10: usability_design
Malden et al.	2025	High	Poor functionality	-1	Noise
Malden et al.	2025	High	Lack of human interaction	-1	Noise
Malden et al.	2025	High	Physical discomfort or intrusiveness of devices	48	Topic48: device / discomfort / legal_regulatory
Sapouna et al.	2025	High	Difficulty establishing a strong therapeutic alliance	-1	Noise
Sapouna et al.	2025	High	Technical difficulties and internet instability	-1	Noise
Sapouna et al.	2025	High	application design issues	25	Topic25: scalability / app / environment_space
Sapouna et al.	2025	High	personal preferences	3	Topic3: personal_motivation
Sapouna et al.	2025	High	Privacy and confidentiality concerns	18	Topic18: privacy / privacy_security / concern
Sapouna et al.	2025	High	Low personal income	-1	Noise
Hepburn et al.	2025	High	Limited digital literacy	54	Topic54: training_knowledge / informatic
Hepburn et al.	2025	High	poor internet access	49	Topic49: connectivity / access / connection
Hepburn et al.	2025	High	High costs	52	Topic52: cost_financial / gap / technical_issues
Hepburn et al.	2025	High	Privacy concerns	31	Topic31: privacy_security
Hepburn et al.	2025	High	Fear of losing human interaction	46	Topic46: fear / access_availability / report
Hepburn et al.	2025	High	Resistance to change	21	Topic21: psychosocial_emotional
Hepburn et al.	2025	High	Lack of training programs	-1	Noise
Miri et al.	2024	Upper-Middle	Privacy concerns	31	Topic31: privacy_security
Miri et al.	2024	Upper-Middle	Technical problems	14	Topic14: technical_issues / technical_issue
Miri et al.	2024	Upper-Middle	Lack of personal connection with the doctor	-1	Noise
Miri et al.	2024	Upper-Middle	Physical limitations for visits	-1	Noise
Miri et al.	2024	Upper-Middle	Digital literacy	36	Topic36: literacy / digital
Miri et al.	2024	Upper-Middle	High costs	52	Topic52: cost_financial / gap / technical_issues
Miri et al.	2024	Upper-Middle	Lack of support	21	Topic21: psychosocial_emotional
Bernabe et al.	2025	Lower-Middle	poor usability	61	Topic61: usability / user / friendly
Bernabe et al.	2025	Lower-Middle	complex user interfaces	10	Topic10: usability_design
Bernabe et al.	2025	Lower-Middle	Unreliable infrastructure	23	Topic23: infrastructure / need / access_availability
Bernabe et al.	2025	Lower-Middle	Unreliable power supply	23	Topic23: infrastructure / need / access_availability
Bernabe et al.	2025	Lower-Middle	Lack of interoperability	11	Topic11: integration_workflow / legal_regulatory
Bernabe et al.	2025	Lower-Middle	High costs	52	Topic52: cost_financial / gap / technical_issues
Bernabe et al.	2025	Lower-Middle	Low digital literacy	54	Topic54: training_knowledge / informatic
Bernabe et al.	2025	Lower-Middle	Concerns about data security	33	Topic33: security / privacy_security / psychosocial_emotional
Bernabe et al.	2025	Lower-Middle	Insufficient training	22	Topic22: legal_regulatory
Bernabe et al.	2025	Lower-Middle	High workloads	27	Topic27: workload / increase / staff
Bernabe et al.	2025	Lower-Middle	additional administrative burden	-1	Noise
Bernabe et al.	2025	Lower-Middle	Resistance to change	21	Topic21: psychosocial_emotional
Mogan et al.	2025	Upper-Middle	slow Internet access	49	Topic49: connectivity / access / connection
Mogan et al.	2025	Upper-Middle	digital literacy (doctors)	36	Topic36: literacy / digital
Mogan et al.	2025	Upper-Middle	digital literacy (patients)	36	Topic36: literacy / digital
Mogan et al.	2025	Upper-Middle	Inadequate reimbursement	56	Topic56: unemployment / tiredness / reimbursement
Mogan et al.	2025	Upper-Middle	Concerns regarding legal issues	-1	Noise
Mogan et al.	2025	Upper-Middle	Increased staff workload	27	Topic27: workload / increase / staff
Mogan et al.	2025	Upper-Middle	Lack of formal organizational structures	13	Topic13: psychosocial_emotional / framework / structure
Mogan et al.	2025	Upper-Middle	Data security and privacy concerns	31	Topic31: privacy_security
Mogan et al.	2025	Upper-Middle	Difficult software	-1	Noise
Murciano et al.	2022	High	Technological anxiety	-1	Noise
Murciano et al.	2022	High	Perceived risk regarding privacy	18	Topic18: privacy / privacy_security / concern
Murciano et al.	2022	High	High costs	52	Topic52: cost_financial / gap / technical_issues

## Sheet: Facilitators
Author	Year	Income_level	Facilitator	Cluster	ClusterName
Ag Ahmed et al.	2017	High	Must be useful for health workers	-1	Noise
Ag Ahmed et al.	2017	High	Available in local language	-1	Noise
Ag Ahmed et al.	2017	High	No restrictions on use	12	Topic12: cost_financial / use / team
Ag Ahmed et al.	2017	High	Reliable energy sources for device charging	-1	Noise
Ag Ahmed et al.	2017	High	Data protection measures	-1	Noise
Ag Ahmed et al.	2017	High	User-friendly and easy to use	13	Topic13: use / ease / friendly
Ag Ahmed et al.	2017	High	Easily operational and reliable	-1	Noise
Ag Ahmed et al.	2017	High	Touch screen preferred over keyboard	15	Topic15: device / portable / availability
Ag Ahmed et al.	2017	High	Good ergonomics	-1	Noise
Ag Ahmed et al.	2017	High	Password protection for files	-1	Noise
Ag Ahmed et al.	2017	High	Available technical support	-1	Noise
Ag Ahmed et al.	2017	High	Maintenance and replacement plans for faulty/lost phones	-1	Noise
Ag Ahmed et al.	2017	High	Reduced call/data costs	-1	Noise
Ag Ahmed et al.	2017	High	Long-term financing	-1	Noise
Ag Ahmed et al.	2017	High	Good organization of health structure	-1	Noise
Ag Ahmed et al.	2017	High	Adequate user training	10	Topic10: training_knowledge
Ag Ahmed et al.	2017	High	Clear instructions and coaching	-1	Noise
Ag Ahmed et al.	2017	High	Previous experience with cell phones helpful	-1	Noise
Ag Ahmed et al.	2017	High	Higher education level predicts better success with SMS	-1	Noise
Ag Ahmed et al.	2017	High	Good level of knowledge among health workers	-1	Noise
Ag Ahmed et al.	2017	High	Good level of skill among health workers	10	Topic10: training_knowledge
Ag Ahmed et al.	2017	High	Good level of motivation among health workers	-1	Noise
Ag Ahmed et al.	2017	High	Meeting user demands, needs and expectations	-1	Noise
Ag Ahmed et al.	2017	High	User participation in application design	-1	Noise
Ag Ahmed et al.	2017	High	Integration into existing environment	-1	Noise
Ag Ahmed et al.	2017	High	Personalization of messages	6	Topic6: option / personalization / personalize
Ag Ahmed et al.	2017	High	Interactivity with health workers	-1	Noise
Ag Ahmed et al.	2017	High	Compensation for additional workload	-1	Noise
Ag Ahmed et al.	2017	High	Job stabilization	-1	Noise
Ag Ahmed et al.	2017	High	Staff commitment	7	Topic7: personal_motivation / integration_workflow / provider_patient_communication
Ag Ahmed et al.	2017	High	Informed consent and clear explanation of data collection/transmission	-1	Noise
Al-Samarraie H et al.	2020	High	training programs	18	Topic18: training / program / education
Al-Samarraie H et al.	2020	High	Healthcare staff training	17	Topic17: training / staff / personal_motivation
Al-Samarraie H et al.	2020	High	Telemedicine policies	-1	Noise
Al-Samarraie H et al.	2020	High	Legal framework	-1	Noise
Al-Samarraie H et al.	2020	High	Research support	-1	Noise
Al-Samarraie H et al.	2020	High	Data standardization	5	Topic5: protocol / privacy_security / standardized
Al-Samarraie H et al.	2020	High	Industry collaboration	-1	Noise
Al-Samarraie H et al.	2020	High	Awareness campaigns	-1	Noise
Al-Samarraie H et al.	2020	High	Project funding	-1	Noise
Al-Samarraie H et al.	2020	High	Marketing campaigns	-1	Noise
Al-Samarraie H et al.	2020	High	ICT communication infrastructure	0	Topic0: infrastructure / support / social
Al-Samarraie H et al.	2020	High	Public private funding models	-1	Noise
Al-Samarraie H et al.	2020	High	Cost effective solutions	-1	Noise
Al-Samarraie H et al.	2020	High	International collaboration	-1	Noise
Al-Samarraie H et al.	2020	High	National e health policy	-1	Noise
Al-Samarraie H et al.	2020	High	Strategic planning	-1	Noise
Al-Samarraie H et al.	2020	High	User friendly interface	13	Topic13: use / ease / friendly
Al-Samarraie H et al.	2020	High	Privacy policies	4	Topic4: privacy_security
Al-Samarraie H et al.	2020	High	Liability policies	-1	Noise
Al-Samarraie H et al.	2020	High	Training seminars workshops conferences	-1	Noise
Al-Samarraie H et al.	2020	High	Cybersecurity measures	4	Topic4: privacy_security
Al-Samarraie H et al.	2020	High	University curriculum integration	-1	Noise
Albahri OS et al.	2018	Upper-Middle	Healthcare system integration	1	Topic1: legal_regulatory
Albahri OS et al.	2018	Upper-Middle	Remote access	16	Topic16: connectivity / access / connection
Albahri OS et al.	2018	Upper-Middle	AI systems	-1	Noise
Albahri OS et al.	2018	Upper-Middle	Big data analytics	-1	Noise
Almathami et al.	2020	High	Saving costs	12	Topic12: cost_financial / use / team
Almathami et al.	2020	High	reducing waiting time	-1	Noise
Almathami et al.	2020	High	reducing travel time	-1	Noise
Almathami et al.	2020	High	easy to use	13	Topic13: use / ease / friendly
Almathami et al.	2020	High	familiarity with the system	-1	Noise
Almathami et al.	2020	High	trust in technology	-1	Noise
Almathami et al.	2020	High	involvment of family	-1	Noise
Almathami et al.	2020	High	patients' ages	-1	Noise
Almathami et al.	2020	High	patient's training	18	Topic18: training / program / education
Almathami et al.	2020	High	clinicians' training and skills	-1	Noise
Almathami et al.	2020	High	patient's familiarity with staff and past experience	-1	Noise
Almathami et al.	2020	High	convenience	-1	Noise
Almathami et al.	2020	High	motivation and engagement	7	Topic7: personal_motivation / integration_workflow / provider_patient_communication
Almathami et al.	2020	High	providing support	-1	Noise
Almathami et al.	2020	High	enabled body language	-1	Noise
Almathami et al.	2020	High	fast internet speed	16	Topic16: connectivity / access / connection
Almathami et al.	2020	High	internet or phone availability	-1	Noise
Almathami et al.	2020	High	insurance coverage	-1	Noise
Almathami et al.	2020	High	security	-1	Noise
Almathami et al.	2020	High	privacy	-1	Noise
Almathami et al.	2020	High	better management	-1	Noise
Alsabeeha et al.	2023	High	Easy-to-use interface	-1	Noise
Alsabeeha et al.	2023	High	Privacy features	-1	Noise
Alsabeeha et al.	2023	High	Family/caregiver technical support	-1	Noise
Alsahli et al.	2023	High	Accessibility	-1	Noise
Alsahli et al.	2023	High	Functionality	-1	Noise
Alsahli et al.	2023	High	Technical support	2	Topic2: technical_issues
Alsahli et al.	2023	High	Ease of use	13	Topic13: use / ease / friendly
Alsahli et al.	2023	High	System compatibility	-1	Noise
Alsahli et al.	2023	High	Data integration	4	Topic4: privacy_security
Alsahli et al.	2023	High	User motivation	-1	Noise
Alsahli et al.	2023	High	Collaboration tools	-1	Noise
Alsahli et al.	2023	High	Infrastructure	0	Topic0: infrastructure / support / social
Alsahli et al.	2023	High	Financial support	12	Topic12: cost_financial / use / team
Alsahli et al.	2023	High	Leadership endorsement	9	Topic9: leadership / support / involvement
Alsahli et al.	2023	High	Evidence-based guidelines	-1	Noise
Antonio et al.	2024	High	Text-based communication tools	-1	Noise
Antonio et al.	2024	High	Online prescription system	-1	Noise
Aref-Adib et al.	2019	High	Home-accessible systems	-1	Noise
Aref-Adib et al.	2019	High	Customizable interventions	-1	Noise
Aref-Adib et al.	2019	High	Privacy features	-1	Noise
Aref-Adib et al.	2019	High	Supporting infrastructure	0	Topic0: infrastructure / support / social
Aref-Adib et al.	2019	High	Staff engagement processes	-1	Noise
Aref-Adib et al.	2019	High	Peer support networks	-1	Noise
Aref-Adib et al.	2019	High	User-developed content	-1	Noise
Aref-Adib et al.	2019	High	Technical training	-1	Noise
Aref-Adib et al.	2019	High	Technology support	-1	Noise
Babaei N et al.	2023	Upper-Middle	Data protection systems	-1	Noise
Babaei N et al.	2023	Upper-Middle	Virtual care infrastructure	0	Topic0: infrastructure / support / social
Babaei N et al.	2023	Upper-Middle	Healthcare professional support	14	Topic14: support / government / legal_regulatory
Babaei N et al.	2023	Upper-Middle	Public education	-1	Noise
Babaei N et al.	2023	Upper-Middle	Cultural adaptation	-1	Noise
Baig et al.	2017	High	secure data transmission	-1	Noise
Baig et al.	2017	High	Cloud data processing platforms	-1	Noise
Baig et al.	2017	High	Open source large dataset frameworks	-1	Noise
Baig et al.	2017	High	More durable textile sensors	-1	Noise
Baig et al.	2017	High	Medical grade remote monitoring systems development	-1	Noise
Baig et al.	2017	High	User friendly interfaces	13	Topic13: use / ease / friendly
Baig et al.	2017	High	real time data access visualization	-1	Noise
Baines R et al.	2022	High	Patient involvement	-1	Noise
Baines R et al.	2022	High	Communication systems	-1	Noise
Baines R et al.	2022	High	Security measures	4	Topic4: privacy_security
Baines R et al.	2022	High	Privacy protection	4	Topic4: privacy_security
Baines R et al.	2022	High	Personalization options	6	Topic6: option / personalization / personalize
Baines R et al.	2022	High	Digital literacy support	10	Topic10: training_knowledge
Baines R et al.	2022	High	Participatory design	-1	Noise
Baines R et al.	2022	High	Flexible processes	-1	Noise
Baniasadi T et al.	2018	Upper-Middle	User-friendly design	13	Topic13: use / ease / friendly
Baniasadi T et al.	2018	Upper-Middle	User involvement in development	9	Topic9: leadership / support / involvement
Baniasadi T et al.	2018	Upper-Middle	Age-adapted systems	-1	Noise
Baniasadi T et al.	2018	Upper-Middle	Literacy-adapted systems	-1	Noise
Baniasadi T et al.	2018	Upper-Middle	Technical standards compliance	-1	Noise
Baniasadi T et al.	2018	Upper-Middle	Emergency connectivity testing	16	Topic16: connectivity / access / connection
Baniasadi T et al.	2018	Upper-Middle	Technical support	2	Topic2: technical_issues
Baniasadi T et al.	2018	Upper-Middle	User training programs	18	Topic18: training / program / education
Baniasadi T et al.	2018	Upper-Middle	Regular system monitoring	-1	Noise
Baniasadi T et al.	2018	Upper-Middle	Clear regulations	1	Topic1: legal_regulatory
Baniasadi T et al.	2018	Upper-Middle	Optimized hardware selection	-1	Noise
Baniasadi T et al.	2018	Upper-Middle	User-centered software design	-1	Noise
Baniasadi T et al.	2018	Upper-Middle	Sustainable funding	-1	Noise
Baniasadi T et al.	2018	Upper-Middle	Personalized training	-1	Noise
Berardi et al.	2024	High	universal coverage	1	Topic1: legal_regulatory
Berardi et al.	2024	High	policy	1	Topic1: legal_regulatory
Berardi et al.	2024	High	regulation and reform	1	Topic1: legal_regulatory
Berardi et al.	2024	High	mental health care	1	Topic1: legal_regulatory
Berardi et al.	2024	High	public and private mental healthcare systems	1	Topic1: legal_regulatory
Berardi et al.	2024	High	innovation and financial risk	12	Topic12: cost_financial / use / team
Berardi et al.	2024	High	governance leadership and management	-1	Noise
Berardi et al.	2024	High	mental healthcare integration	1	Topic1: legal_regulatory
Berardi et al.	2024	High	attitude and beliefs	11	Topic11: perceive / usefulness / benefit
Berardi et al.	2024	High	education and training	-1	Noise
Berardi et al.	2024	High	relationship	-1	Noise
Berardi et al.	2024	High	evidence based implementation	-1	Noise
Berardi et al.	2024	High	medical safety and crisis management	-1	Noise
Berardi et al.	2024	High	technology design and usability	-1	Noise
Berardi et al.	2024	High	personalisation and patient-centred care	-1	Noise
Berardi et al.	2024	High	gender and cultural sensitivity	15	Topic15: device / portable / availability
Berardi et al.	2024	High	determinants of health	-1	Noise
Berardi et al.	2024	High	patients' choice and preference	7	Topic7: personal_motivation / integration_workflow / provider_patient_communication
Berardi et al.	2024	High	trust	-1	Noise
Berry et al.	2016	High	support from healthcare providers increases engagement	-1	Noise
Berry et al.	2016	High	Interactive and engaging delivery formats with multimedia elements	-1	Noise
Berry et al.	2016	High	Inclusion of peer support features	-1	Noise
Berry et al.	2016	High	Mobile phone interventions	-1	Noise
Berry et al.	2016	High	smartphone ownership	-1	Noise
Bertolazzi et al.	2024	High	lower age	0	Topic0: infrastructure / support / social
Bertolazzi et al.	2024	High	higher level of education	18	Topic18: training / program / education
Bertolazzi et al.	2024	High	cost effectiveness	-1	Noise
Bertolazzi et al.	2024	High	greater cognitive ability	-1	Noise
Bertolazzi et al.	2024	High	adoption of technology in the early stages of the disease	-1	Noise
Bertolazzi et al.	2024	High	Trustworthiness and reliable information	-1	Noise
Bertolazzi et al.	2024	High	Willingness to learn	-1	Noise
Bertolazzi et al.	2024	High	technological self efficacy	-1	Noise
Bertolazzi et al.	2024	High	personal interest	7	Topic7: personal_motivation / integration_workflow / provider_patient_communication
Bertolazzi et al.	2024	High	perceived usefullness	11	Topic11: perceive / usefulness / benefit
Bertolazzi et al.	2024	High	Higher level of health literacy	10	Topic10: training_knowledge
Bertolazzi et al.	2024	High	perceived ease of use	13	Topic13: use / ease / friendly
Bertolazzi et al.	2024	High	comfortability of wearable technology	-1	Noise
Bertolazzi et al.	2024	High	Patient involvement in the design process	-1	Noise
Bertolazzi et al.	2024	High	presence of Self-tracking functions	-1	Noise
Bertolazzi et al.	2024	High	adequate training	10	Topic10: training_knowledge
Bertolazzi et al.	2024	High	clarity of information	3	Topic3: clear / instruction / guideline
Bertolazzi et al.	2024	High	likeable appearance	-1	Noise
Bertolazzi et al.	2024	High	technical helpdesk	2	Topic2: technical_issues
Bertolazzi et al.	2024	High	connectedess to healthcare providers and to other people	-1	Noise
Bertolazzi et al.	2024	High	support from relatives and partners	14	Topic14: support / government / legal_regulatory
Bertolazzi et al.	2024	High	physicians' reccomendations for using technology	-1	Noise
Bervell et al.	2019	Lower-Middle	More efficient referral systems	-1	Noise
Borghouts et al.	2021	High	Female gender	15	Topic15: device / portable / availability
Borghouts et al.	2021	High	Guided interventions	-1	Noise
Borghouts et al.	2021	High	Customization options	6	Topic6: option / personalization / personalize
Borghouts et al.	2021	High	Credible content	-1	Noise
Borghouts et al.	2021	High	24/7 accessibility	-1	Noise
Borghouts et al.	2021	High	Peer/therapist connections	16	Topic16: connectivity / access / connection
Borghouts et al.	2021	High	Anonymity	4	Topic4: privacy_security
Borghouts et al.	2021	High	Daily routine integration	-1	Noise
Borghouts et al.	2021	High	Cultural fit	-1	Noise
Borghouts et al.	2021	High	Clear data/action items	3	Topic3: clear / instruction / guideline
Borghouts et al.	2021	High	Healthcare provider support	-1	Noise
Borghouts et al.	2021	High	Usage training	10	Topic10: training_knowledge
Borghouts et al.	2021	High	High digital literacy	10	Topic10: training_knowledge
Borghouts et al.	2021	High	"Wellbeing" framing	-1	Noise
Borghouts et al.	2021	High	Relatable examples	-1	Noise
Boyle LD et al.	2022	High	Personalized training	-1	Noise
Boyle LD et al.	2022	High	Stakeholder involvement	-1	Noise
Boyle LD et al.	2022	High	Easy-to-use systems	13	Topic13: use / ease / friendly
Boyle LD et al.	2022	High	Support services	-1	Noise
Boyle LD et al.	2022	High	Cultural adaptation	-1	Noise
Bu et al.	2022	High	Professional staff	-1	Noise
Bu et al.	2022	High	Patient-centered processes	-1	Noise
Bu et al.	2022	High	Shared vision planning	-1	Noise
Bu et al.	2022	High	Adaptable systems	-1	Noise
Bu et al.	2022	High	Available equipment	-1	Noise
Bu et al.	2022	High	Ongoing staff training	-1	Noise
Bu et al.	2022	High	Technical support	2	Topic2: technical_issues
Bu et al.	2022	High	Care coordination systems	-1	Noise
Bu et al.	2022	High	Clear procedures	-1	Noise
Bu et al.	2022	High	Formal communication protocols	5	Topic5: protocol / privacy_security / standardized
Bu et al.	2022	High	Administrative support	-1	Noise
Bu et al.	2022	High	Personalized interventions	6	Topic6: option / personalization / personalize
Bu et al.	2022	High	Multiple contact options	-1	Noise
Bu et al.	2022	High	Personal device integration	1	Topic1: legal_regulatory
Burshtein J et al.	2023	High	Patient and family education programs	-1	Noise
Burshtein J et al.	2023	High	Community outreach	-1	Noise
Burshtein J et al.	2023	High	Translation services	-1	Noise
Burshtein J et al.	2023	High	Simple registration process	-1	Noise
Burshtein J et al.	2023	High	Videoconferencing platforms	-1	Noise
Burshtein J et al.	2023	High	Provider-to-provider consultations	-1	Noise
Burshtein J et al.	2023	High	Safety-net clinics	-1	Noise
Calegari et al.	2022	Upper-Middle	Personalized and continuous feedback	-1	Noise
Calegari et al.	2022	Upper-Middle	Information sharing between users and health professionals	-1	Noise
Calegari et al.	2022	Upper-Middle	Use of familiar devices	-1	Noise
Calegari et al.	2022	Upper-Middle	Portability	-1	Noise
Calegari et al.	2022	Upper-Middle	Continuous monitoring	-1	Noise
Calegari et al.	2022	Upper-Middle	Standardization for information presentation	-1	Noise
Chan RJ et al.	2021	High	Easy-to-use technology	13	Topic13: use / ease / friendly
Chan RJ et al.	2021	High	Portable devices	15	Topic15: device / portable / availability
Chan RJ et al.	2021	High	Affordable systems	0	Topic0: infrastructure / support / social
Chan RJ et al.	2021	High	Home-based access	-1	Noise
Chan RJ et al.	2021	High	Web platforms	-1	Noise
Chan RJ et al.	2021	High	Mobile apps	15	Topic15: device / portable / availability
Chan RJ et al.	2021	High	Phone systems	-1	Noise
Chan RJ et al.	2021	High	Email systems	-1	Noise
Chan RJ et al.	2021	High	Face-to-face options	-1	Noise
Chan RJ et al.	2021	High	Information features	3	Topic3: clear / instruction / guideline
Chan RJ et al.	2021	High	Professional feedback	-1	Noise
Chan RJ et al.	2021	High	Self-management tools	-1	Noise
Chan RJ et al.	2021	High	Reminder systems	-1	Noise
Chan RJ et al.	2021	High	Visual design	-1	Noise
Chan RJ et al.	2021	High	VR elements	15	Topic15: device / portable / availability
Chan RJ et al.	2021	High	Video content	-1	Noise
Chan RJ et al.	2021	High	Game features	-1	Noise
Chan RJ et al.	2021	High	Group features	-1	Noise
Chan RJ et al.	2021	High	Flexible scheduling	-1	Noise
Chan RJ et al.	2021	High	Minority group adaptations	-1	Noise
Chan RJ et al.	2021	High	Experience sharing platforms	-1	Noise
Chan RJ et al.	2021	High	Cancer-specific information	-1	Noise
Chan RJ et al.	2021	High	National service promotion	-1	Noise
Chan RJ et al.	2021	High	Healthcare integration	-1	Noise
Chan RJ et al.	2021	High	System training	18	Topic18: training / program / education
Chan RJ et al.	2021	High	Theory-based design	-1	Noise
Chan RJ et al.	2021	High	Structured frameworks	-1	Noise
Chan RJ et al.	2021	High	Expert guidance	-1	Noise
Chan RJ et al.	2021	High	Family involvement	9	Topic9: leadership / support / involvement
Chan RJ et al.	2021	High	Validated tools	-1	Noise
Chan RJ et al.	2021	High	Wearable devices	15	Topic15: device / portable / availability
Chan RJ et al.	2021	High	Assessment tools	-1	Noise
Chua et al.	2024	High	Mobile telemedicine units	-1	Noise
Chua et al.	2024	High	Equipment positioning guides	-1	Noise
Chua et al.	2024	High	Integrated data systems	-1	Noise
Chua et al.	2024	High	Staff training programs	10	Topic10: training_knowledge
Chua et al.	2024	High	Opinion leader network	-1	Noise
Chua et al.	2024	High	Communication channels	7	Topic7: personal_motivation / integration_workflow / provider_patient_communication
Chua et al.	2024	High	Communication guidelines	-1	Noise
Connolly et al.	2020	High	Ease of use when systems work well	13	Topic13: use / ease / friendly
Connolly et al.	2020	High	Supportive leadership	9	Topic9: leadership / support / involvement
Connolly et al.	2020	High	Good technical support	-1	Noise
Costa et al.	2010	High	Ability to detect changes in patient's clinical status	-1	Noise
Costa et al.	2010	High	Reduced need for unnecessary device replacements	-1	Noise
Costa et al.	2010	High	Savings in patient working days	-1	Noise
Costa et al.	2010	High	Ease of use	13	Topic13: use / ease / friendly
Cunha et al.	2023	High	Internet access	16	Topic16: connectivity / access / connection
Cunha et al.	2023	High	Technology devices	-1	Noise
Cunha et al.	2023	High	Health insurance coverage	12	Topic12: cost_financial / use / team
De Guzman et al.	2020	High	Training and orientation provided	-1	Noise
De Guzman et al.	2020	High	Written instructions system manuals	-1	Noise
De Guzman et al.	2020	High	Security and confidentiality	-1	Noise
De Guzman et al.	2020	High	Authentication methods authorization levels	-1	Noise
De Guzman et al.	2020	High	Technical support personnel available	-1	Noise
De Guzman et al.	2020	High	Designated telediabetes nurse coordinator	-1	Noise
De Guzman et al.	2020	High	Various communication pathways	7	Topic7: personal_motivation / integration_workflow / provider_patient_communication
De Guzman et al.	2020	High	Visual tools treatment interaction	-1	Noise
De Guzman et al.	2020	High	Responsive systems prompt changes	-1	Noise
De Guzman et al.	2020	High	Automatic data transfer	-1	Noise
De Guzman et al.	2020	High	Telediabetes training weekly supervision	-1	Noise
De Guzman et al.	2020	High	Patient data upload reminders	-1	Noise
De Guzman et al.	2020	High	free assistance	-1	Noise
De Guzman et al.	2020	High	Integration with existing workflows	-1	Noise
Dodoo JE et al.	2021	Lower-Middle	User-friendly systems	13	Topic13: use / ease / friendly
Dodoo JE et al.	2021	Lower-Middle	Cost-effective systems	-1	Noise
Dodoo JE et al.	2021	Lower-Middle	Network models	16	Topic16: connectivity / access / connection
Dodoo JE et al.	2021	Lower-Middle	Staff training	17	Topic17: training / staff / personal_motivation
Dodoo JE et al.	2021	Lower-Middle	Stakeholder coordination	-1	Noise
Dodoo JE et al.	2021	Lower-Middle	Care balance systems	0	Topic0: infrastructure / support / social
Dodoo JE et al.	2021	Lower-Middle	Government policies	14	Topic14: support / government / legal_regulatory
Dodoo JE et al.	2021	Lower-Middle	Regulations	-1	Noise
Dodoo JE et al.	2021	Lower-Middle	Budget support	14	Topic14: support / government / legal_regulatory
Dodoo JE et al.	2021	Lower-Middle	Education programs	18	Topic18: training / program / education
Dodoo JE et al.	2021	Lower-Middle	Training programs	18	Topic18: training / program / education
Dovigi et al.	2020	High	Easy to use and intuitive technology	13	Topic13: use / ease / friendly
Dovigi et al.	2020	High	Meets patient needs	-1	Noise
Dovigi et al.	2020	High	Alignment with existing workflow and clinical needs	-1	Noise
Dovigi et al.	2020	High	Availability of training, personnel, and infrastructure	0	Topic0: infrastructure / support / social
Dovigi et al.	2020	High	Belief in teledermatology's usefulness	11	Topic11: perceive / usefulness / benefit
Dovigi et al.	2020	High	Involvement of experts with teledermatology implementation experience	-1	Noise
Elbaz et al.	2021	High	young caregivers	-1	Noise
Ferguson et al.	2021	High	Continuous health monitoring providing reassurance	-1	Noise
Ferguson et al.	2021	High	Enhanced patient-provider communication	-1	Noise
Ferguson et al.	2021	High	Consistent relationship with same healthcare provider	-1	Noise
Ferguson et al.	2021	High	Large, visible icons in design	-1	Noise
Ferguson et al.	2021	High	High contrast text colors	-1	Noise
Ferguson et al.	2021	High	Automated data transfer	-1	Noise
Ferguson et al.	2021	High	Voice feedback capabilities	6	Topic6: option / personalization / personalize
Ferguson et al.	2021	High	Built-in reminder systems	-1	Noise
Fernandes et al.	2022	Upper-Middle	Easy access user friendly platforms	-1	Noise
Fernandes et al.	2022	Upper-Middle	Safe stigma judgment free digital environment	-1	Noise
Fernandes et al.	2022	Upper-Middle	Undivided professional attention video calls	-1	Noise
Fernandes et al.	2022	Upper-Middle	Flexible engagement own pace preferred time	-1	Noise
Fernandes et al.	2022	Upper-Middle	Track progress set goals	-1	Noise
Fernandes et al.	2022	Upper-Middle	Support from family and friends	14	Topic14: support / government / legal_regulatory
Fernandes et al.	2022	Upper-Middle	Peer support via online forums	-1	Noise
Fernandes et al.	2022	Upper-Middle	Credible evidence based information	-1	Noise
Fernandes et al.	2022	Upper-Middle	Multimodal information delivery	-1	Noise
Foong et al.	2020	High	Data sharing systems	7	Topic7: personal_motivation / integration_workflow / provider_patient_communication
Foong et al.	2020	High	Remote consultation tools	-1	Noise
Foong et al.	2020	High	Smartphone apps with clear design	-1	Noise
Foong et al.	2020	High	Image sharing platform	-1	Noise
Foong et al.	2020	High	Wound care training	-1	Noise
Foong et al.	2020	High	Digital technology training	-1	Noise
Foong et al.	2020	High	Interactive wound records	-1	Noise
Foong et al.	2020	High	Electronic documentation	7	Topic7: personal_motivation / integration_workflow / provider_patient_communication
Foong et al.	2020	High	Leadership engagement	9	Topic9: leadership / support / involvement
Foster MV et al.	2014	High	Simple devices with fewer buttons	-1	Noise
Foster MV et al.	2014	High	Automatic information transmission	-1	Noise
Foster MV et al.	2014	High	Use of low-tech platforms (e.g., telephone, TV)	-1	Noise
Foster MV et al.	2014	High	Devices with reminders or alerts	-1	Noise
Foster MV et al.	2014	High	Visual and audio guidance	-1	Noise
Foster MV et al.	2014	High	Elderly-friendly images	-1	Noise
Franco JB et al.	2023	Upper-Middle	Multiple technology options	-1	Noise
Franco JB et al.	2023	Upper-Middle	Multiple communication methods	-1	Noise
Franco JB et al.	2023	Upper-Middle	Telephone access	16	Topic16: connectivity / access / connection
Franco JB et al.	2023	Upper-Middle	Internet access	16	Topic16: connectivity / access / connection
Franco JB et al.	2023	Upper-Middle	Demographic alignment	-1	Noise
Franco JB et al.	2023	Upper-Middle	Therapist relationship	7	Topic7: personal_motivation / integration_workflow / provider_patient_communication
Gardiner S et al.	2012	High	Digital imaging tools	-1	Noise
Gardiner S et al.	2012	High	Stakeholder support	-1	Noise
Garrido S et al.	2019	High	Human interaction	-1	Noise
Garrido S et al.	2019	High	Privacy features	-1	Noise
Garrido S et al.	2019	High	Game-like elements	-1	Noise
Garrido S et al.	2019	High	Relatable content	-1	Noise
Garrido S et al.	2019	High	Mobile access	-1	Noise
Garrido S et al.	2019	High	Online access	-1	Noise
Garrido S et al.	2019	High	Personalization options	6	Topic6: option / personalization / personalize
Garrido S et al.	2019	High	Multimedia content	-1	Noise
Garrido S et al.	2019	High	Professional supervision	-1	Noise
Gentry et al.	2019	High	Patient acceptance	7	Topic7: personal_motivation / integration_workflow / provider_patient_communication
Ghazal KY et al.	2024	High	Adaptable telehealth tools	-1	Noise
Ghazal KY et al.	2024	High	Personal motivation	-1	Noise
Ghazal KY et al.	2024	High	Perceived service value	11	Topic11: perceive / usefulness / benefit
Golden BN et al.	2024	High	Easy-to-use systems	13	Topic13: use / ease / friendly
Golden BN et al.	2024	High	Reimbursement policies	12	Topic12: cost_financial / use / team
Golden BN et al.	2024	High	Professional experience	-1	Noise
Golden BN et al.	2024	High	Care continuity models	-1	Noise
Gorst et al.	2014	High	Easy-to-use systems	13	Topic13: use / ease / friendly
Gu et al.	2023	Upper-Middle	User-friendly software	13	Topic13: use / ease / friendly
Hage et al.	2013	High	Local implementation team	12	Topic12: cost_financial / use / team
Hage et al.	2013	High	Motivated staff	17	Topic17: training / staff / personal_motivation
Hage et al.	2013	High	Staff training	17	Topic17: training / staff / personal_motivation
Hage et al.	2013	High	Best practice guidelines	-1	Noise
Hage et al.	2013	High	Evaluation processes	-1	Noise
Hage et al.	2013	High	Community partnerships	-1	Noise
Hage et al.	2013	High	Project pilots	-1	Noise
Hage et al.	2013	High	Needs-based leadership	9	Topic9: leadership / support / involvement
Hage et al.	2013	High	Custom solutions	6	Topic6: option / personalization / personalize
Hage et al.	2013	High	Clear objectives	3	Topic3: clear / instruction / guideline
Hage et al.	2013	High	Accessible technology	-1	Noise
Hage et al.	2013	High	Reliable technology	-1	Noise
Hage et al.	2013	High	Local context adaptation	-1	Noise
Hage et al.	2013	High	Stakeholder agreements	-1	Noise
Hardiker NR et al.	2010	High	Economic resources	12	Topic12: cost_financial / use / team
Hardiker NR et al.	2010	High	Digital literacy	8	Topic8: literacy / digital / training
Hardiker NR et al.	2010	High	Technology access	-1	Noise
Hardiker NR et al.	2010	High	Secure data handling	-1	Noise
Hardiker NR et al.	2010	High	Culturally relevant content	-1	Noise
Hardiker NR et al.	2010	High	Clear and simple content	-1	Noise
Hardiker NR et al.	2010	High	Easy navigation	-1	Noise
Hardiker NR et al.	2010	High	Support personnel (trainers, coaches)	-1	Noise
Hardiker NR et al.	2010	High	Patient-provider collaboration	-1	Noise
Hardiker NR et al.	2010	High	Online communities	-1	Noise
Hardiker NR et al.	2010	High	Personalization options	6	Topic6: option / personalization / personalize
Helleman J et al.	2020	High	Wireless connection	16	Topic16: connectivity / access / connection
Helleman J et al.	2020	High	User-friendly devices	13	Topic13: use / ease / friendly
Helleman J et al.	2020	High	Device aids	-1	Noise
Helleman J et al.	2020	High	Caregiver assistance	-1	Noise
Helleman J et al.	2020	High	Easy-to-use devices	-1	Noise
Helleman J et al.	2020	High	Automatic monitoring	-1	Noise
Helleman J et al.	2020	High	Professional support	-1	Noise
Helleman J et al.	2020	High	Available resources	-1	Noise
Helleman J et al.	2020	High	End-user support	-1	Noise
Helleman J et al.	2020	High	End-user training	10	Topic10: training_knowledge
Helleman J et al.	2020	High	Standardized assessment	-1	Noise
Helleman J et al.	2020	High	Financial support	12	Topic12: cost_financial / use / team
Helleman J et al.	2020	High	Rental systems	-1	Noise
Helleman J et al.	2020	High	Low-cost devices	-1	Noise
Herrera et al.	2022	High	younger people	-1	Noise
Herrera et al.	2022	High	higher socioeconomic	-1	Noise
Herrera et al.	2022	High	higher educational levels	10	Topic10: training_knowledge
Herrera et al.	2022	High	user attitudes and beliefs	-1	Noise
Herrera et al.	2022	High	support from family, healtcare professionals	-1	Noise
Herrera et al.	2022	High	perception of benefit	11	Topic11: perceive / usefulness / benefit
Herrera et al.	2022	High	simple and intuitive app design	13	Topic13: use / ease / friendly
Herrera et al.	2022	High	home internet access	16	Topic16: connectivity / access / connection
Hewitt et al.	2022	High	Digital reminders	-1	Noise
Hewitt et al.	2022	High	Interactive activities	-1	Noise
Høyland et al.	2023	High	Improved safety aspects	-1	Noise
Høyland et al.	2023	High	interaction improvements	-1	Noise
Huerne K et al.	2024	High	Patient acceptance	7	Topic7: personal_motivation / integration_workflow / provider_patient_communication
Huerne K et al.	2024	High	Physician acceptance	-1	Noise
Jarvis K et al.	2024	High	Perceived benefits to recovery	-1	Noise
Jarvis K et al.	2024	High	Familiarity with digital tools	-1	Noise
Jarvis K et al.	2024	High	Digital literacy	8	Topic8: literacy / digital / training
Jarvis K et al.	2024	High	Technical support	2	Topic2: technical_issues
Jarvis K et al.	2024	High	Staff training	17	Topic17: training / staff / personal_motivation
Jarvis K et al.	2024	High	Leadership support	9	Topic9: leadership / support / involvement
Jarvis K et al.	2024	High	User-friendly interfaces	13	Topic13: use / ease / friendly
Jarvis K et al.	2024	High	Customization options	6	Topic6: option / personalization / personalize
Jarvis K et al.	2024	High	Healthcare system integration	1	Topic1: legal_regulatory
Jarvis K et al.	2024	High	Interactive content	-1	Noise
Jarvis K et al.	2024	High	Financial support	12	Topic12: cost_financial / use / team
Jarvis K et al.	2024	High	Policy support	14	Topic14: support / government / legal_regulatory
Jarvis K et al.	2024	High	Institutional commitment	-1	Noise
Jarvis K et al.	2024	High	Device availability	15	Topic15: device / portable / availability
Jarvis K et al.	2024	High	Internet reliability	-1	Noise
Kaboré et al.	2022	Low	User-friendly system design	13	Topic13: use / ease / friendly
Kaboré et al.	2022	Low	Adequate computing resources	5	Topic5: protocol / privacy_security / standardized
Kaboré et al.	2022	Low	Simple and safe technologies	13	Topic13: use / ease / friendly
Kaboré et al.	2022	Low	Continuous staff training	-1	Noise
Kaboré et al.	2022	Low	Supportive supervision	-1	Noise
Kaboré et al.	2022	Low	Regular performance reviews	-1	Noise
Kaboré et al.	2022	Low	Evidence-based guidelines	-1	Noise
Kaboré et al.	2022	Low	Strong documentation practices	-1	Noise
Kaboré et al.	2022	Low	Government and institutional support	-1	Noise
Kaboré et al.	2022	Low	Clear sustainability plans	-1	Noise
Kaboré et al.	2022	Low	Well-defined staff roles	-1	Noise
Kaboré et al.	2022	Low	Free/open-source platforms	-1	Noise
Kaboré et al.	2022	Low	Affordable services	-1	Noise
Kaboré et al.	2022	Low	funding secured	-1	Noise
Kaboré et al.	2022	Low	Strong data security	-1	Noise
Kaboré et al.	2022	Low	strong privacy measures	-1	Noise
Kaboré et al.	2022	Low	Regular user feedback systems	-1	Noise
Kaboré et al.	2022	Low	Staff motivation	-1	Noise
Kaboré et al.	2022	Low	staff competence	-1	Noise
Kaboré et al.	2022	Low	Trust in the system	-1	Noise
Kaboré et al.	2022	Low	Sociocultural acceptance	-1	Noise
Karlsen C et al.	2017	High	Software adjustments based on feedback	-1	Noise
Karlsen C et al.	2017	High	Data privacy protection	5	Topic5: protocol / privacy_security / standardized
Karlsen C et al.	2017	High	Easy technology integration into daily routines	-1	Noise
Karlsen C et al.	2017	High	Simple and unobtrusive wearable devices	-1	Noise
Karlsen C et al.	2017	High	24-hour monitoring availability	-1	Noise
Karlsen C et al.	2017	High	Professional emergency response	-1	Noise
Karlsen C et al.	2017	High	Clear communication with users	-1	Noise
Karlsen C et al.	2017	High	Proper technology adaptation	-1	Noise
Karlsen C et al.	2017	High	Meaningful technology use	-1	Noise
Karlsen C et al.	2017	High	Easy-to-use devices	-1	Noise
Karlsen C et al.	2017	High	Simple controls and interfaces	-1	Noise
Karlsen C et al.	2017	High	Personal choice in device usage	-1	Noise
Karlsen C et al.	2017	High	Personalized assistance	6	Topic6: option / personalization / personalize
Karlsen C et al.	2017	High	User-friendly reminder systems	13	Topic13: use / ease / friendly
Karlsen C et al.	2017	High	Regular maintenance and support	-1	Noise
Karlsen C et al.	2017	High	Clear installation process	3	Topic3: clear / instruction / guideline
Karlsen C et al.	2017	High	Flexible monitoring options	-1	Noise
Khan IA et al.	2024	Lower-Middle	Low-cost devices	-1	Noise
Khan IA et al.	2024	Lower-Middle	Portable devices	15	Topic15: device / portable / availability
Khan IA et al.	2024	Lower-Middle	Real-time systems	-1	Noise
Khan IA et al.	2024	Lower-Middle	Public-private partnerships	-1	Noise
Khan IA et al.	2024	Lower-Middle	Global health alignment	-1	Noise
Khan IA et al.	2024	Lower-Middle	Educational outreach	10	Topic10: training_knowledge
Khan IA et al.	2024	Lower-Middle	Healthcare worker training	-1	Noise
Khoshrounejad F et al.	2021	Upper-Middle	Insurance policies	7	Topic7: personal_motivation / integration_workflow / provider_patient_communication
Khoshrounejad F et al.	2021	Upper-Middle	Workflow integration	7	Topic7: personal_motivation / integration_workflow / provider_patient_communication
Khoshrounejad F et al.	2021	Upper-Middle	Digital literacy programs	10	Topic10: training_knowledge
Khoshrounejad F et al.	2021	Upper-Middle	Government policies	14	Topic14: support / government / legal_regulatory
Khoshrounejad F et al.	2021	Upper-Middle	Regulations	-1	Noise
Khoshrounejad F et al.	2021	Upper-Middle	Awareness campaigns	-1	Noise
Khoshrounejad F et al.	2021	Upper-Middle	System standardization	-1	Noise
Khoshrounejad F et al.	2021	Upper-Middle	Technical support	2	Topic2: technical_issues
Khoshrounejad F et al.	2021	Upper-Middle	IT infrastructure	0	Topic0: infrastructure / support / social
Khoshrounejad F et al.	2021	Upper-Middle	User-friendly platforms	13	Topic13: use / ease / friendly
Khosravi et al.	2024	Upper-Middle	Adequate equipment and software	-1	Noise
Khosravi et al.	2024	Upper-Middle	Reliable internet connection	16	Topic16: connectivity / access / connection
Khosravi et al.	2024	Upper-Middle	Sufficient funding and resources	-1	Noise
Khosravi et al.	2024	Upper-Middle	Local language content	-1	Noise
Khosravi et al.	2024	Upper-Middle	Privacy and security measures	-1	Noise
Khosravi et al.	2024	Upper-Middle	Data protection protocols	5	Topic5: protocol / privacy_security / standardized
Khosravi et al.	2024	Upper-Middle	Clear regulations and policies	1	Topic1: legal_regulatory
Khosravi et al.	2024	Upper-Middle	Staff training	17	Topic17: training / staff / personal_motivation
Khosravi et al.	2024	Upper-Middle	User guidance	-1	Noise
Khosravi et al.	2024	Upper-Middle	Patient training	18	Topic18: training / program / education
Khosravi et al.	2024	Upper-Middle	Low-complexity tools	-1	Noise
Khosravi et al.	2024	Upper-Middle	Efficient digital platforms	-1	Noise
Khosravi et al.	2024	Upper-Middle	User feedback systems	-1	Noise
Khosravi et al.	2024	Upper-Middle	Advisory councils	-1	Noise
Khosravi et al.	2024	Upper-Middle	Health coaching	-1	Noise
Khosravi et al.	2024	Upper-Middle	Early patient engagement	-1	Noise
Kiberu et al.	2017	Upper-Middle	Strong evidence of ICT infrastructure planning at health facilities	-1	Noise
Kiberu et al.	2017	Upper-Middle	Cost-effectiveness of mobile health interventions	-1	Noise
Kiberu et al.	2017	Upper-Middle	simple, inexpensive technologies	-1	Noise
Kiberu et al.	2017	Upper-Middle	Support from stakeholders in the health sector	-1	Noise
Kiberu et al.	2017	Upper-Middle	Integration with existing healthcare delivery systems	-1	Noise
Kiberu et al.	2017	Upper-Middle	High mobile phone ownership and usage rates	-1	Noise
Koivunen et al.	2018	High	Training and instruction	18	Topic18: training / program / education
Koivunen et al.	2018	High	Communication skills	-1	Noise
Koivunen et al.	2018	High	Positive technology attitude	-1	Noise
Koivunen et al.	2018	High	Learning opportunities	-1	Noise
Koivunen et al.	2018	High	Written communication records	-1	Noise
Koivunen et al.	2018	High	Flexible communication timing	-1	Noise
Koivunen et al.	2018	High	Written guidelines	-1	Noise
Koivunen et al.	2018	High	Patient accessibility	-1	Noise
Koivunen et al.	2018	High	Clear usage instructions	3	Topic3: clear / instruction / guideline
Koivunen et al.	2018	High	High quality audio/video	-1	Noise
Koivunen et al.	2018	High	Functional technical solutions	-1	Noise
Kraaijkamp et al.	2021	High	User-friendly design	13	Topic13: use / ease / friendly
Kraaijkamp et al.	2021	High	Hybrid care protocols	5	Topic5: protocol / privacy_security / standardized
Kruse C et al.	2020	High	General technical support	-1	Noise
Kruse C et al.	2020	High	Professional technical support	18	Topic18: training / program / education
Kruse et al.	2022	High	Available technology	-1	Noise
Kruse et al.	2022	High	Good connectivity	16	Topic16: connectivity / access / connection
Kruse et al.	2022	High	Technology education	11	Topic11: perceive / usefulness / benefit
Kruse et al.	2022	High	Technical literacy programs	18	Topic18: training / program / education
Kruse et al.	2022	High	Health literacy support	-1	Noise
Kruse et al.	2018	High	Patient acceptance	7	Topic7: personal_motivation / integration_workflow / provider_patient_communication
Kruse et al.	2018	High	Access to devices	-1	Noise
Kruse et al.	2018	High	Ease of use	13	Topic13: use / ease / friendly
Kruse et al.	2018	High	Family involvement	9	Topic9: leadership / support / involvement
Kruse et al.	2018	High	Social network support	14	Topic14: support / government / legal_regulatory
Kumari et al.	2022	Lower-Middle	User-friendly systems	13	Topic13: use / ease / friendly
Kumari et al.	2022	Lower-Middle	Interoperable platforms	-1	Noise
Kumari et al.	2022	Lower-Middle	Reliable technology	-1	Noise
Kumari et al.	2022	Lower-Middle	Scalable systems	-1	Noise
Kumari et al.	2022	Lower-Middle	Security protocols	4	Topic4: privacy_security
Kumari et al.	2022	Lower-Middle	Data quality controls	-1	Noise
Kumari et al.	2022	Lower-Middle	Digital infrastructure	0	Topic0: infrastructure / support / social
Kumari et al.	2022	Lower-Middle	Staff training programs	10	Topic10: training_knowledge
Kumari et al.	2022	Lower-Middle	Technical support teams	-1	Noise
Kumari et al.	2022	Lower-Middle	Stakeholder collaboration framework	-1	Noise
Kumari et al.	2022	Lower-Middle	Leadership support	9	Topic9: leadership / support / involvement
Kumari et al.	2022	Lower-Middle	Clear organizational policies	3	Topic3: clear / instruction / guideline
Kumari et al.	2022	Lower-Middle	Interdepartmental coordination	-1	Noise
Kumari et al.	2022	Lower-Middle	User involvement processes	-1	Noise
Kumari et al.	2022	Lower-Middle	Cultural adaptation protocols	-1	Noise
Kumari et al.	2022	Lower-Middle	Sustainable funding models	-1	Noise
Kumari et al.	2022	Lower-Middle	Online service reimbursement	-1	Noise
Li et al.	2019	Upper-Middle	Leadership support	9	Topic9: leadership / support / involvement
Li et al.	2019	Upper-Middle	Proper education	-1	Noise
Li et al.	2019	Upper-Middle	training programs	18	Topic18: training / program / education
Li et al.	2019	Upper-Middle	Clear understanding of Tele-ICU capabilities and roles	-1	Noise
Li et al.	2019	Upper-Middle	Recognition of Tele-ICU as complementing	-1	Noise
Li et al.	2019	Upper-Middle	Positive experiences shared	-1	Noise
Li et al.	2019	Upper-Middle	sharing of benefits	-1	Noise
Li et al.	2019	Upper-Middle	relationships between Tele-ICU and bedside staff	-1	Noise
Li et al.	2019	Upper-Middle	Clear communication protocols and plans	5	Topic5: protocol / privacy_security / standardized
Li et al.	2019	Upper-Middle	Phased implementation approach demonstrating benefits	-1	Noise
Li et al.	2019	Upper-Middle	Career advancement opportunities for experienced nurses	-1	Noise
Li et al.	2019	Upper-Middle	remote mentoring	-1	Noise
Li et al.	2019	Upper-Middle	Organizational support	-1	Noise
Li et al.	2019	Upper-Middle	policies support	14	Topic14: support / government / legal_regulatory
Li M et al.	2024	Upper-Middle	Professional support	-1	Noise
Li M et al.	2024	Upper-Middle	Coordination services	-1	Noise
Li M et al.	2024	Upper-Middle	Preference assessment	-1	Noise
Li M et al.	2024	Upper-Middle	Privacy protection	4	Topic4: privacy_security
Li M et al.	2024	Upper-Middle	Security measures	4	Topic4: privacy_security
Liverpool et al.	2020	High	Video systems	-1	Noise
Liverpool et al.	2020	High	Text messaging tools	-1	Noise
Liverpool et al.	2020	High	Personalization options	6	Topic6: option / personalization / personalize
Liverpool et al.	2020	High	Reminder system	-1	Noise
Liverpool et al.	2020	High	User-friendly interface	13	Topic13: use / ease / friendly
Liverpool et al.	2020	High	Age-adapted design	-1	Noise
Liverpool et al.	2020	High	Simple controls	-1	Noise
Liverpool et al.	2020	High	Reward features	-1	Noise
Lyzwinski et al.	2018	High	Integration with existing electronic health records	-1	Noise
Lyzwinski et al.	2018	High	familiarity with tech	-1	Noise
Lyzwinski et al.	2018	High	Insurance coverage	-1	Noise
Meneses et al.	2023	Upper-Middle	Simple interface design	-1	Noise
Meneses et al.	2023	Upper-Middle	Information access system	-1	Noise
Meneses et al.	2023	Upper-Middle	Technical support	2	Topic2: technical_issues
Meneses et al.	2023	Upper-Middle	Training programs	18	Topic18: training / program / education
Mohammadzadeh N et al.	2023	Upper-Middle	Satellite internet	16	Topic16: connectivity / access / connection
Mohammadzadeh N et al.	2023	Upper-Middle	Onboard medical equipment	-1	Noise
Mohammadzadeh N et al.	2023	Upper-Middle	Staff training programs	10	Topic10: training_knowledge
Mohammadzadeh N et al.	2023	Upper-Middle	VPN protection	4	Topic4: privacy_security
Mohammadzadeh N et al.	2023	Upper-Middle	Electronic health records	-1	Noise
Mohammadzadeh N et al.	2023	Upper-Middle	Remote specialist access	-1	Noise
Moore K et al.	2021	High	Technical self-efficacy	-1	Noise
Moore K et al.	2021	High	Clear instructions	3	Topic3: clear / instruction / guideline
Moore K et al.	2021	High	Internal motivation	-1	Noise
Moore K et al.	2021	High	Personalized feedback	6	Topic6: option / personalization / personalize
Moore K et al.	2021	High	Social support	-1	Noise
Moore K et al.	2021	High	Professional support	-1	Noise
Moore K et al.	2021	High	Device features	15	Topic15: device / portable / availability
Moore K et al.	2021	High	Daily life integration	-1	Noise
Muir et al.	2020	High	Dedicated personnel	17	Topic17: training / staff / personal_motivation
Muir et al.	2020	High	Experience with telemedicine	-1	Noise
Muir et al.	2020	High	Motivation	7	Topic7: personal_motivation / integration_workflow / provider_patient_communication
Muir et al.	2020	High	Training	-1	Noise
Muir et al.	2020	High	Telehealth coordinators	-1	Noise
Muir et al.	2020	High	Telehealth technician	-1	Noise
Muir et al.	2020	High	Stable personnel	-1	Noise
Muir et al.	2020	High	Leadership support	9	Topic9: leadership / support / involvement
Muir et al.	2020	High	External facilitators	-1	Noise
Muir et al.	2020	High	Ease of useTailored approach	-1	Noise
Muir et al.	2020	High	Pilot site	-1	Noise
Muir et al.	2020	High	Standardised procedures	-1	Noise
Nanda et al.	2021	Lower-Middle	addressing patient concerns	-1	Noise
Nanda et al.	2021	Lower-Middle	Reliable and useful service delivery	-1	Noise
Nanda et al.	2021	Lower-Middle	continuous care	-1	Noise
Nanda et al.	2021	Lower-Middle	Help manage health system capacity	-1	Noise
Nanda et al.	2021	Lower-Middle	no more workload	-1	Noise
Narvaez	2022	Lower-Middle	Active family participation	-1	Noise
Narvaez	2022	Lower-Middle	reliable technology	-1	Noise
Narvaez	2022	Lower-Middle	Availability of resources	-1	Noise
Nikolakis et al.	2024	High	Smartphone-compatible apps	-1	Noise
Nikolakis et al.	2024	High	Digital microscopes	8	Topic8: literacy / digital / training
Nikolakis et al.	2024	High	training programs	18	Topic18: training / program / education
Nikolakis et al.	2024	High	Detailed medical history	-1	Noise
Nikolakis et al.	2024	High	Standardized image protocols	5	Topic5: protocol / privacy_security / standardized
Nikolakis et al.	2024	High	Multi-specialty consultation platforms	-1	Noise
Nikolakis et al.	2024	High	AI diagnostic support	-1	Noise
Nikolakis et al.	2024	High	High-resolution imaging	-1	Noise
Nittari G et al.	2020	High	Robust technological infrastructures	0	Topic0: infrastructure / support / social
Nittari G et al.	2020	High	Standardization of laws	-1	Noise
Nittari G et al.	2020	High	AI support systems	0	Topic0: infrastructure / support / social
Niyomyart et al.	2024	Upper-Middle	reliable internet access	16	Topic16: connectivity / access / connection
Niyomyart et al.	2024	Upper-Middle	adequate training	10	Topic10: training_knowledge
Niyomyart et al.	2024	Upper-Middle	familiarity with technology	11	Topic11: perceive / usefulness / benefit
Opozda et al.	2024	High	User-friendly apps	13	Topic13: use / ease / friendly
Opozda et al.	2024	High	Social support systems	0	Topic0: infrastructure / support / social
Oudbier et al.	2024	High	Planning systems	-1	Noise
Oudbier et al.	2024	High	Champions network	-1	Noise
Oudbier et al.	2024	High	Clear staff roles	-1	Noise
Oudbier et al.	2024	High	Training programs	18	Topic18: training / program / education
Oudbier et al.	2024	High	Adequate resources	-1	Noise
Oudbier et al.	2024	High	Leadership support	9	Topic9: leadership / support / involvement
Oudbier et al.	2024	High	Financial incentives	12	Topic12: cost_financial / use / team
Oudbier et al.	2024	High	Clinical workflow integration	7	Topic7: personal_motivation / integration_workflow / provider_patient_communication
Oudbier et al.	2024	High	Communication protocols	5	Topic5: protocol / privacy_security / standardized
Oudbier et al.	2024	High	Decision-making processes	-1	Noise
Oudbier et al.	2024	High	Personalized services	6	Topic6: option / personalization / personalize
Oudbier et al.	2024	High	User-friendly design	13	Topic13: use / ease / friendly
Oudbier et al.	2024	High	Security features	4	Topic4: privacy_security
Oudbier et al.	2024	High	Technical support	2	Topic2: technical_issues
Peng et al.	2024	Upper-Middle	Personalization needed	6	Topic6: option / personalization / personalize
Peng et al.	2024	Upper-Middle	Clear credentials required	3	Topic3: clear / instruction / guideline
Peng et al.	2024	Upper-Middle	Anonymity desired	-1	Noise
Peng et al.	2024	Upper-Middle	Strong access controls	-1	Noise
Peng et al.	2024	Upper-Middle	Transparent permissions	-1	Noise
Peng et al.	2024	Upper-Middle	Realistic goals, strategic actions	-1	Noise
Peng et al.	2024	Upper-Middle	Stable internet needed	16	Topic16: connectivity / access / connection
Peng et al.	2024	Upper-Middle	Devices available	-1	Noise
Peng et al.	2024	Upper-Middle	Sufficient human resources	10	Topic10: training_knowledge
Peng et al.	2024	Upper-Middle	Infrastructure monitoring and feedback	0	Topic0: infrastructure / support / social
Peng et al.	2024	Upper-Middle	Guidance for older users	-1	Noise
Peng et al.	2024	Upper-Middle	On-call expert training for volunteers	-1	Noise
Peng et al.	2024	Upper-Middle	Perceived benefits	11	Topic11: perceive / usefulness / benefit
Peng et al.	2024	Upper-Middle	Self-reliant decision-making	-1	Noise
Peng et al.	2024	Upper-Middle	Coaching and training agreements	-1	Noise
Peng et al.	2024	Upper-Middle	Perceived benefits (repeated, keeping for accuracy to input)	11	Topic11: perceive / usefulness / benefit
Peng et al.	2024	Upper-Middle	Performance reviews	-1	Noise
Peng et al.	2024	Upper-Middle	Tailored feedback	6	Topic6: option / personalization / personalize
Peng et al.	2024	Upper-Middle	Therapist or volunteer engagement	-1	Noise
Peng et al.	2024	Upper-Middle	Technician assistance	-1	Noise
Peng et al.	2024	Upper-Middle	Clear roles and job functions	-1	Noise
Radhakrishnan et al.	2016	High	Perceptions of effectiveness	-1	Noise
Rajkumar et al.	2023	Lower-Middle	system integration	-1	Noise
Ramdowar et al.	2024	Upper-Middle	Fixed content orientation no rotation	-1	Noise
Ramdowar et al.	2024	Upper-Middle	Engaging interface improves ease of use	-1	Noise
Ramdowar et al.	2024	Upper-Middle	Simple consistent navigation	-1	Noise
Ramdowar et al.	2024	Upper-Middle	Text button sizes for older adults	-1	Noise
Ramdowar et al.	2024	Upper-Middle	Single screen layout no scrolling	-1	Noise
Ramdowar et al.	2024	Upper-Middle	Large easily selectable elements	-1	Noise
Ramdowar et al.	2024	Upper-Middle	Cultural UI design boosts engagement	-1	Noise
Ramdowar et al.	2024	Upper-Middle	Simple familiar language no tech terms	-1	Noise
Reynolds TL et al.	2023	High	Clinician education	-1	Noise
Reynolds TL et al.	2023	High	Confidential visit notes	-1	Noise
Reynolds TL et al.	2023	High	Readability features	-1	Noise
Reynolds TL et al.	2023	High	Multimodal outreach	-1	Noise
Reynolds TL et al.	2023	High	Clinician encouragement	-1	Noise
Reynolds TL et al.	2023	High	Device provision	-1	Noise
Reynolds TL et al.	2023	High	Internet provision	-1	Noise
Reynolds TL et al.	2023	High	Marketing strategies	-1	Noise
Reynolds TL et al.	2023	High	Proxy access system	-1	Noise
Reynolds TL et al.	2023	High	Caregiver support	14	Topic14: support / government / legal_regulatory
Reynolds TL et al.	2023	High	Workflow optimization	7	Topic7: personal_motivation / integration_workflow / provider_patient_communication
Reynolds TL et al.	2023	High	Clear guidelines	3	Topic3: clear / instruction / guideline
Reynolds TL et al.	2023	High	Clinical integration	-1	Noise
Reynolds TL et al.	2023	High	Error reporting system	-1	Noise
Reynolds TL et al.	2023	High	Data anonymization	-1	Noise
Reynolds TL et al.	2023	High	Data encryption	4	Topic4: privacy_security
Reynolds TL et al.	2023	High	Security education	-1	Noise
Reynolds TL et al.	2023	High	Triage tools	-1	Noise
Reynolds TL et al.	2023	High	Self monitoring tools	1	Topic1: legal_regulatory
Rodrigues et al.	2024	High	Ease of use	13	Topic13: use / ease / friendly
Rodrigues et al.	2024	High	Ease of learning	13	Topic13: use / ease / friendly
Rodrigues et al.	2024	High	Practice support features	-1	Noise
Rodrigues et al.	2024	High	Time saving fast operation	-1	Noise
Rodrigues et al.	2024	High	Useful reminders	-1	Noise
Rodrigues et al.	2024	High	Educational role	10	Topic10: training_knowledge
Rodrigues et al.	2024	High	Reduces medication errors	-1	Noise
Rodrigues et al.	2024	High	Training provided	18	Topic18: training / program / education
Rodrigues et al.	2024	High	Easy access to current info	-1	Noise
Rodrigues et al.	2024	High	Pleasant data presentation	-1	Noise
Rodrigues et al.	2024	High	Updates complements knowledge	-1	Noise
Rodrigues et al.	2024	High	Active profile management	-1	Noise
Rodrigues et al.	2024	High	Useful features	-1	Noise
Rodrigues et al.	2024	High	System flexibility	-1	Noise
Rodrigues et al.	2024	High	No commercial ads	-1	Noise
Rodrigues et al.	2024	High	High sensitivity	-1	Noise
Rodrigues et al.	2024	High	Improved prescribing quality	-1	Noise
Rodrigues et al.	2024	High	Independent from pharma industry	-1	Noise
Rodrigues et al.	2024	High	Well integrated functions	-1	Noise
Rodrigues et al.	2024	High	Reliable knowledge base	-1	Noise
Rodrigues et al.	2024	High	Simplified prescription renewal	-1	Noise
Rodrigues et al.	2024	High	Staff can troubleshoot	-1	Noise
Rodrigues et al.	2024	High	Trust in system	-1	Noise
Rodrigues et al.	2024	High	Commitment to use	13	Topic13: use / ease / friendly
Rodrigues et al.	2024	High	Encourages practice reflection	-1	Noise
Rodrigues et al.	2024	High	Agrees with clinical recommendations	-1	Noise
Rodrigues et al.	2024	High	Improved communication	7	Topic7: personal_motivation / integration_workflow / provider_patient_communication
Rodrigues et al.	2024	High	Improved policy adherence	-1	Noise
Rodrigues et al.	2024	High	Increased guideline awareness	-1	Noise
Rodrigues et al.	2024	High	Adequate budgeting	10	Topic10: training_knowledge
Rodrigues et al.	2024	High	Improved cost effectiveness	-1	Noise
Rodrigues et al.	2024	High	Accommodates practice workflow	-1	Noise
Rodrigues et al.	2024	High	Non medical staff access	-1	Noise
Rodrigues et al.	2024	High	Willing to invest future resources	-1	Noise
Rodrigues et al.	2024	High	Enhanced patient medication safety	-1	Noise
Rodrigues et al.	2024	High	Improved patient education	-1	Noise
Rodrigues et al.	2024	High	Improved quality of care	-1	Noise
Rodrigues et al.	2024	High	Patient approval	-1	Noise
Ross J et al.	2016	High	Positive attitudes	-1	Noise
Ross J et al.	2016	High	Training programs	18	Topic18: training / program / education
Ross J et al.	2016	High	Financial incentives	12	Topic12: cost_financial / use / team
Ross J et al.	2016	High	Planning for implementation	-1	Noise
Ross J et al.	2016	High	Periodic evaluations	-1	Noise
Ross J et al.	2016	High	Engagement of key stakeholders	9	Topic9: leadership / support / involvement
Ross J et al.	2016	High	digital literacy	8	Topic8: literacy / digital / training
Ross J et al.	2016	High	context adequate technology	-1	Noise
Ross J et al.	2016	High	End-user input in design	-1	Noise
Ryan et al.	2024	High	Clear pharmacist prescribing algorithms	-1	Noise
Ryan et al.	2024	High	Lab abnormality reporting guidelines	-1	Noise
Ryan et al.	2024	High	Strong doctor pharmacist relationships	-1	Noise
Ryan et al.	2024	High	Provider support	14	Topic14: support / government / legal_regulatory
Ryan et al.	2024	High	Clear provider roles explained to patients	-1	Noise
Ryan et al.	2024	High	Doctor pharmacist collaborative agreements	-1	Noise
Ryan et al.	2024	High	Standardized checklists	-1	Noise
Ryan et al.	2024	High	Telepharmacy suitability screening	-1	Noise
Ryan et al.	2024	High	Effective EMR use	-1	Noise
Ryan et al.	2024	High	Create virtual pharmacist teams	-1	Noise
Ryan et al.	2024	High	System wide accessibility	-1	Noise
Ryan et al.	2024	High	Strong patient pharmacist rapport	-1	Noise
Ryan et al.	2024	High	Flexible scheduling	-1	Noise
Ryan et al.	2024	High	Stratify patients by needs	-1	Noise
Ryan et al.	2024	High	Show medication labels in video calls	-1	Noise
Ryan et al.	2024	High	Multi participant video call support	-1	Noise
Ryan et al.	2024	High	Easy to use video interface	-1	Noise
Saeed et al.	2020	High	Large buttons	-1	Noise
Saeed et al.	2020	High	Simple interfaces	-1	Noise
Saeed et al.	2020	High	Flexible system design	-1	Noise
Saeed et al.	2020	High	User training	-1	Noise
Saeed et al.	2020	High	education programs	18	Topic18: training / program / education
Saeed et al.	2020	High	Clear instructions and user manuals	-1	Noise
Saeed et al.	2020	High	Technical support	2	Topic2: technical_issues
Saeed et al.	2020	High	User feedback incorporation	-1	Noise
Saeed et al.	2020	High	Early user involvement in design phases	-1	Noise
Saeed et al.	2020	High	Including healthcare professionals in development	-1	Noise
Saeed et al.	2020	High	Regular usability evaluations	-1	Noise
Saeed et al.	2020	High	easy-to-use technology	13	Topic13: use / ease / friendly
Safiee et al.	2022	High	Convenience	-1	Noise
Safiee et al.	2022	High	peer support	14	Topic14: support / government / legal_regulatory
Saliba V et al.	2012	High	Cross-border licensing	-1	Noise
Saliba V et al.	2012	High	Audit systems	-1	Noise
Saliba V et al.	2012	High	Quality assurance systems	-1	Noise
Saliba V et al.	2012	High	Data anonymization	-1	Noise
Saliba V et al.	2012	High	Data encryption	4	Topic4: privacy_security
Saliba V et al.	2012	High	Security training	18	Topic18: training / program / education
Saliba V et al.	2012	High	Bilateral agreements	-1	Noise
Saliba V et al.	2012	High	Low-cost models	-1	Noise
Saliba V et al.	2012	High	Regional networks	-1	Noise
Saliba V et al.	2012	High	Combined implementation approaches	-1	Noise
Saliba V et al.	2012	High	Institutional collaboration	-1	Noise
Saliba V et al.	2012	High	Professional training	18	Topic18: training / program / education
Saliba V et al.	2012	High	Mentoring programs	18	Topic18: training / program / education
Saliba V et al.	2012	High	Local support teams	-1	Noise
Saliba V et al.	2012	High	Tailored solutions	-1	Noise
Saliba V et al.	2012	High	Standardized protocols	5	Topic5: protocol / privacy_security / standardized
Saliba V et al.	2012	High	Language protocols	5	Topic5: protocol / privacy_security / standardized
Schreiweis et al.	2019	High	Ease of use	13	Topic13: use / ease / friendly
Schreiweis et al.	2019	High	motivation	7	Topic7: personal_motivation / integration_workflow / provider_patient_communication
Schreiweis et al.	2019	High	integrated into care	-1	Noise
Schreiweis et al.	2019	High	involvment of stakeholders	-1	Noise
Schreiweis et al.	2019	High	availability of resources	-1	Noise
Schreiweis et al.	2019	High	user-friendliness	-1	Noise
Scott Kruse et al.	2018	High	Staff training programs	10	Topic10: training_knowledge
Scott Kruse et al.	2018	High	Change management systems	7	Topic7: personal_motivation / integration_workflow / provider_patient_communication
Scott Kruse et al.	2018	High	Hybrid care protocols	5	Topic5: protocol / privacy_security / standardized
Scott Kruse et al.	2018	High	Targeted public policies	-1	Noise
Serrano et al.	2023	High	Positive practitioner attitudes	11	Topic11: perceive / usefulness / benefit
Serrano et al.	2023	High	clear guidelines	3	Topic3: clear / instruction / guideline
SeyedAlinaghi et al.	2024	Upper-Middle	Adaptability during health crises	-1	Noise
Shojaei P et al.	2024	High	Encryption systems	-1	Noise
Shojaei P et al.	2024	High	Access controls	-1	Noise
Shojaei P et al.	2024	High	Blockchain technology	-1	Noise
Shojaei P et al.	2024	High	Cloud systems	-1	Noise
Shojaei P et al.	2024	High	Workflow integration	7	Topic7: personal_motivation / integration_workflow / provider_patient_communication
Shojaei P et al.	2024	High	Government policies	14	Topic14: support / government / legal_regulatory
Shojaei P et al.	2024	High	Regulations	-1	Noise
Shojaei P et al.	2024	High	User training	-1	Noise
Shojaei P et al.	2024	High	Awareness programs	-1	Noise
Shojaei P et al.	2024	High	AI systems	-1	Noise
Shojaei P et al.	2024	High	Automation tools	-1	Noise
Simblett et al.	2018	High	Clear interface	-1	Noise
Simblett et al.	2018	High	informative interface	-1	Noise
Simblett et al.	2018	High	Size of screen or device	15	Topic15: device / portable / availability
Simblett et al.	2018	High	Passive data collection	-1	Noise
Simblett et al.	2018	High	Presence and timing of notifications	-1	Noise
Simblett et al.	2018	High	Familiarity and knowledge	-1	Noise
Simblett et al.	2018	High	Fits with routine	-1	Noise
Simblett et al.	2018	High	Access to internet connection	7	Topic7: personal_motivation / integration_workflow / provider_patient_communication
Simblett et al.	2018	High	Tailored or personalized	6	Topic6: option / personalization / personalize
Simblett et al.	2018	High	Available training or support	-1	Noise
Simblett et al.	2018	High	Feedback	-1	Noise
Subedi N et al.	2020	High	Tailored content	-1	Noise
Subedi N et al.	2020	High	Convenient	-1	Noise
Subedi N et al.	2020	High	Flexible	-1	Noise
Subedi N et al.	2020	High	Safe	-1	Noise
Subedi N et al.	2020	High	Instant	-1	Noise
Subedi N et al.	2020	High	Private	-1	Noise
Subedi N et al.	2020	High	User-friendly	13	Topic13: use / ease / friendly
Subedi N et al.	2020	High	Easy to understand	-1	Noise
Subedi N et al.	2020	High	comfortable	-1	Noise
Subedi N et al.	2020	High	Comprehensibility and interactivity	-1	Noise
Sujarwoto et al.	2023	Upper-Middle	User-friendly technology	13	Topic13: use / ease / friendly
Sung M et al.	2022	High	Technical support	2	Topic2: technical_issues
Sung M et al.	2022	High	Staff training	17	Topic17: training / staff / personal_motivation
Sung M et al.	2022	High	Physician engagement	-1	Noise
Sung M et al.	2022	High	Workflow integration	7	Topic7: personal_motivation / integration_workflow / provider_patient_communication
Sung M et al.	2022	High	Regulatory policies	1	Topic1: legal_regulatory
Sung M et al.	2022	High	Data security	-1	Noise
Sung M et al.	2022	High	Privacy protection	4	Topic4: privacy_security
Sung M et al.	2022	High	Social support	-1	Noise
Svendsen et al.	2020	High	intuitive design	-1	Noise
Svendsen et al.	2020	High	multimedia content	-1	Noise
Svendsen et al.	2020	High	clear content	-1	Noise
Svendsen et al.	2020	High	updated content	-1	Noise
Svendsen et al.	2020	High	tailored advice based on individual needs	-1	Noise
Svendsen et al.	2020	High	encouragement from healthcare providers	-1	Noise
Svendsen et al.	2020	High	interactive features	-1	Noise
Turcotte S et al.	2024	High	Obtaining secondary gains or rewards	-1	Noise
Turcotte S et al.	2024	High	Ease of use	13	Topic13: use / ease / friendly
Turcotte S et al.	2024	High	Trust in the person responsible for the technology	-1	Noise
Turcotte S et al.	2024	High	Social support	-1	Noise
Turcotte S et al.	2024	High	Training on how to use the technology	-1	Noise
Turcotte S et al.	2024	High	Habit of using technology	-1	Noise
Turgoose D et al.	2018	High	Implementation strategies	12	Topic12: cost_financial / use / team
Turgoose D et al.	2018	High	Positive communication	-1	Noise
Turgoose D et al.	2018	High	Female veteran support	-1	Noise
Turgoose D et al.	2018	High	Therapist training	-1	Noise
van Tilburg et al.	2024	High	Not for profit	-1	Noise
van Tilburg et al.	2024	High	Link with reputable institution	-1	Noise
van Tilburg et al.	2024	High	Empowerment	-1	Noise
van Tilburg et al.	2024	High	Motivation through support	14	Topic14: support / government / legal_regulatory
van Tilburg et al.	2024	High	Access to healthcare	-1	Noise
van Tilburg et al.	2024	High	Societal awareness	-1	Noise
van Tilburg et al.	2024	High	Digital traditional system integration	-1	Noise
van Tilburg et al.	2024	High	Patient professional relationship	18	Topic18: training / program / education
van Tilburg et al.	2024	High	More time for patient care	-1	Noise
van Tilburg et al.	2024	High	Flexibility	-1	Noise
van Tilburg et al.	2024	High	Specificity	-1	Noise
van Tilburg et al.	2024	High	Suitability	-1	Noise
van Tilburg et al.	2024	High	Evolving intervention	-1	Noise
van Tilburg et al.	2024	High	Good usability factors	-1	Noise
van Tilburg et al.	2024	High	Healthcare professional management	-1	Noise
van Tilburg et al.	2024	High	Varied content and functions	-1	Noise
van Tilburg et al.	2024	High	Stakeholder acceptance	-1	Noise
van Tilburg et al.	2024	High	Communication channels	7	Topic7: personal_motivation / integration_workflow / provider_patient_communication
van Tilburg et al.	2024	High	Trustworthy information	-1	Noise
van Tilburg et al.	2024	High	Colleague support	14	Topic14: support / government / legal_regulatory
van Tilburg et al.	2024	High	Healthcare professional training	-1	Noise
van Tilburg et al.	2024	High	Healthcare professional job satisfaction	-1	Noise
van Tilburg et al.	2024	High	Peer opinion	-1	Noise
van Tilburg et al.	2024	High	Willingness to try	-1	Noise
Venkataraman et al.	2024	Lower-Middle	Easy consultation system	-1	Noise
Vo V et al.	2019	High	Clear and concise information	3	Topic3: clear / instruction / guideline
Vo V et al.	2019	High	Interactive app	7	Topic7: personal_motivation / integration_workflow / provider_patient_communication
Vo V et al.	2019	High	Use of tailored technologies for users	-1	Noise
Wagle et al.	2023	High	Easy-to-use text messaging systems	-1	Noise
Wagle et al.	2023	High	Automated speech recognition	-1	Noise
Wagle et al.	2023	High	Daily/weekly text message reminders	-1	Noise
Wagle et al.	2023	High	Clear and understandable information delivery	-1	Noise
Walle et al.	2023	Low	digital literacy training	10	Topic10: training_knowledge
Walle et al.	2023	Low	Enabling infrastructure	0	Topic0: infrastructure / support / social
Walthall et al.	2022	High	Pre-provided equipment	-1	Noise
Walthall et al.	2022	High	Quality internet connection	16	Topic16: connectivity / access / connection
Walthall et al.	2022	High	Pre-existing clinical relationships	-1	Noise
Walthall et al.	2022	High	Video conferencing tools	15	Topic15: device / portable / availability
Whitehead et al.	2023	High	digital literacy	8	Topic8: literacy / digital / training
Whitehead et al.	2023	High	help from family	-1	Noise
Whitehead et al.	2023	High	user friendly technology	13	Topic13: use / ease / friendly
Whitehead et al.	2023	High	availability of public internet	16	Topic16: connectivity / access / connection
Whitehead et al.	2023	High	engaging contents	-1	Noise
Whitehead et al.	2023	High	timely reminder	-1	Noise
Whitehead et al.	2023	High	quick access	-1	Noise
Whitehead et al.	2023	High	Audio in first language for low literacy	8	Topic8: literacy / digital / training
Whitehead et al.	2023	High	Use of native language	-1	Noise
Whitehead et al.	2023	High	Cultural norms considered	-1	Noise
Whitehead et al.	2023	High	personalized care	-1	Noise
Whitehead et al.	2023	High	interaction with others	-1	Noise
Wijaya JH et al.	2022	Upper-Middle	Remote consultation systems	-1	Noise
Wijaya JH et al.	2022	Upper-Middle	Government initiatives	14	Topic14: support / government / legal_regulatory
Wijaya JH et al.	2022	Upper-Middle	Private sector initiatives	14	Topic14: support / government / legal_regulatory
Wijaya JH et al.	2022	Upper-Middle	Covid-19 pandemic	-1	Noise
Xyrichis et al.	2021	High	Strong networks between local and hub teams	-1	Noise
Xyrichis et al.	2021	High	Leadership support	9	Topic9: leadership / support / involvement
Xyrichis et al.	2021	High	Staff training	17	Topic17: training / staff / personal_motivation
Xyrichis et al.	2021	High	Positive staff attitude	-1	Noise
Xyrichis et al.	2021	High	Adaptability to local context	-1	Noise
Yi JS et al.	2021	High	Care partner support	-1	Noise
Yi JS et al.	2021	High	Pre-visit orientation	-1	Noise
Yi JS et al.	2021	High	Real-time support	-1	Noise
Yi JS et al.	2021	High	Equipment provision	-1	Noise
Young LB et al.	2011	High	Staff involvement in design	-1	Noise
Young LB et al.	2011	High	Early stakeholder support	-1	Noise
Young LB et al.	2011	High	On-site monitoring visits	-1	Noise
Young LB et al.	2011	High	Audiovisual contact tools	-1	Noise
Young LB et al.	2011	High	Communication skills	-1	Noise
Young LB et al.	2011	High	Clear protocols	-1	Noise
Young LB et al.	2011	High	Regular staff meetings	-1	Noise
Zawahreh A et al.	2019	High	Use of symptom protocols	5	Topic5: protocol / privacy_security / standardized
Zawahreh A et al.	2019	High	Trained nurses	-1	Noise
Zawahreh A et al.	2019	High	Symptom protocols	5	Topic5: protocol / privacy_security / standardized
Zawahreh A et al.	2019	High	Service cooperation	16	Topic16: connectivity / access / connection
Zawahreh A et al.	2019	High	Physician availability	7	Topic7: personal_motivation / integration_workflow / provider_patient_communication
Zawahreh A et al.	2019	High	Administrative support	-1	Noise
Zawahreh A et al.	2019	High	Cultural awareness	-1	Noise
Zawahreh A et al.	2019	High	Technical preparation	2	Topic2: technical_issues
Zawahreh A et al.	2019	High	Electronic records integration	-1	Noise
Zawahreh A et al.	2019	High	Stakeholder involvement	-1	Noise
Zawahreh A et al.	2019	High	Accessible guidelines	-1	Noise
Khoshsirat et al.	2025	Upper-Middle	Ease of use of technology	-1	Noise
Khoshsirat et al.	2025	Upper-Middle	Reduction of time and cost	-1	Noise
Khoshsirat et al.	2025	Upper-Middle	User-friendliness	-1	Noise
Khoshsirat et al.	2025	Upper-Middle	Facilitated documentation processes	-1	Noise
Khoshsirat et al.	2025	Upper-Middle	Continuity of care Public interest in technology use	-1	Noise
Khoshsirat et al.	2025	Upper-Middle	Possibility of continuous follow-up	-1	Noise
Collet et al.	2024	High	Scheduled follow-up appointments post-discharge	-1	Noise
Collet et al.	2024	High	Use of communication tools and checklists	-1	Noise
Collet et al.	2024	High	Tailored information provision	-1	Noise
Collet et al.	2024	High	Personalized intervention goals	6	Topic6: option / personalization / personalize
Collet et al.	2024	High	Early involvement of family members	-1	Noise
Collet et al.	2024	High	Early identification of high-risk patients	-1	Noise
Collet et al.	2024	High	Multidisciplinary care plans	-1	Noise
Collet et al.	2024	High	Clear and easy-to-understand interventions	-1	Noise
Collet et al.	2024	High	Reduction of professional workload	-1	Noise
Collet et al.	2024	High	Use of unique communication systems	-1	Noise
Collet et al.	2024	High	Clear definition of roles	3	Topic3: clear / instruction / guideline
Collet et al.	2024	High	Dedicated coordination teams	-1	Noise
Collet et al.	2024	High	Cost savings from home-based therapy	-1	Noise
Collet et al.	2024	High	Training for healthcare professionals	-1	Noise
Collet et al.	2024	High	Strong leadership in coordination	9	Topic9: leadership / support / involvement
Collet et al.	2024	High	Standardized outcome measures for monitoring	-1	Noise
Sampa et al.	2025	Upper-Middle	Perceived usefulness	11	Topic11: perceive / usefulness / benefit
Sampa et al.	2025	Upper-Middle	Perceived ease of use	13	Topic13: use / ease / friendly
Sampa et al.	2025	Upper-Middle	Facilitating conditions	-1	Noise
Sampa et al.	2025	Upper-Middle	Social influence	-1	Noise
Sampa et al.	2025	Upper-Middle	Positive attitude	-1	Noise
Sampa et al.	2025	Upper-Middle	Trust in the system	-1	Noise
Sampa et al.	2025	Upper-Middle	Health consciousness	-1	Noise
Sampa et al.	2025	Upper-Middle	Satisfaction	-1	Noise
Sampa et al.	2025	Upper-Middle	Subjective preferences	-1	Noise
Sampa et al.	2025	Upper-Middle	Security and privacy assurance	-1	Noise
Sampa et al.	2025	Upper-Middle	Availability of the system	-1	Noise
Sampa et al.	2025	Upper-Middle	Informational influences and rewards	-1	Noise
Sampa et al.	2025	Upper-Middle	Self-efficacy	-1	Noise
Sampa et al.	2025	Upper-Middle	self motivation	-1	Noise
Sampa et al.	2025	Upper-Middle	Price value	-1	Noise
Sampa et al.	2025	Upper-Middle	Perceived credibility	11	Topic11: perceive / usefulness / benefit
Cucurachi et al.	2025	High	appropriate training	-1	Noise
Cucurachi et al.	2025	High	Strong leadership for effective care coordination	-1	Noise
Cucurachi et al.	2025	High	Availability of resources	-1	Noise
Cucurachi et al.	2025	High	Standardized protocols	5	Topic5: protocol / privacy_security / standardized
Cucurachi et al.	2025	High	Digital literacy	8	Topic8: literacy / digital / training
Cucurachi et al.	2025	High	Effective communication by providers	-1	Noise
Cucurachi et al.	2025	High	Clear eligibility criteria and protocols	-1	Noise
Cucurachi et al.	2025	High	Presence of caregivers	-1	Noise
Cucurachi et al.	2025	High	Co-designing of intervention	-1	Noise
Eduard Stan et al.	2025	High	Enhancement of data security	-1	Noise
Eduard Stan et al.	2025	High	Harmonized regulatory pathways	-1	Noise
Eduard Stan et al.	2025	High	Explainable, edge-deployed AI	-1	Noise
Eduard Stan et al.	2025	High	Low-latency data exchange	-1	Noise
Eduard Stan et al.	2025	High	interoperability	-1	Noise
Eduard Stan et al.	2025	High	community-anchored implementation	-1	Noise
Eduard Stan et al.	2025	High	good internet	16	Topic16: connectivity / access / connection
Anandari et al.	2025	Upper-Middle	Synchronous on demand consultations.	-1	Noise
Anandari et al.	2025	Upper-Middle	Digital Literacy	8	Topic8: literacy / digital / training
Anandari et al.	2025	Upper-Middle	User-friendly applications	13	Topic13: use / ease / friendly
Anandari et al.	2025	Upper-Middle	Educational features	10	Topic10: training_knowledge
Anandari et al.	2025	Upper-Middle	Government support	14	Topic14: support / government / legal_regulatory
Anandari et al.	2025	Upper-Middle	Efficiency in accessing health services	-1	Noise
Adem et al.	2025	Low	Younger patients	-1	Noise
Adem et al.	2025	Low	Being male	-1	Noise
Adem et al.	2025	Low	High income level	-1	Noise
Adem et al.	2025	Low	High educational level	10	Topic10: training_knowledge
Adem et al.	2025	Low	Being a government employee	-1	Noise
Adem et al.	2025	Low	Urban residence	-1	Noise
Adem et al.	2025	Low	Perceived usefulness of the technology	11	Topic11: perceive / usefulness / benefit
Adem et al.	2025	Low	Ease of use	13	Topic13: use / ease / friendly
Adem et al.	2025	Low	Perceived innovativeness	11	Topic11: perceive / usefulness / benefit
Adem et al.	2025	Low	Positive performance expectancy	-1	Noise
Adem et al.	2025	Low	Good access to health care facilities	-1	Noise
Adem et al.	2025	Low	Good digital literacy	10	Topic10: training_knowledge
Adem et al.	2025	Low	Digital training	8	Topic8: literacy / digital / training
Adem et al.	2025	Low	access to internet	16	Topic16: connectivity / access / connection
Adem et al.	2025	Low	operational resource readiness	-1	Noise
Adem et al.	2025	Low	Computer access at work	-1	Noise
Song et al.	2025	Upper-Middle	Perceived usefulness and efficiency	11	Topic11: perceive / usefulness / benefit
Song et al.	2025	Upper-Middle	Family caregiver involvement and guidance	-1	Noise
Song et al.	2025	Upper-Middle	Holistic care delivery extending beyond the episode	-1	Noise
Song et al.	2025	Upper-Middle	Training in digital literacy	18	Topic18: training / program / education
Song et al.	2025	Upper-Middle	Facilitating patient and family caregiver engagement	-1	Noise
Song et al.	2025	Upper-Middle	Content relevance aligned with individual needs	-1	Noise
Song et al.	2025	Upper-Middle	Simple and user-friendly design	13	Topic13: use / ease / friendly
Song et al.	2025	Upper-Middle	Personal willingness	-1	Noise
Song et al.	2025	Upper-Middle	Institutional support and official approval	-1	Noise
Kirby et al.	2025	High	Financial benefits (reduced travel costs)	12	Topic12: cost_financial / use / team
Kirby et al.	2025	High	Ease of communication with doctors	-1	Noise
Kirby et al.	2025	High	Convenience and accessibility	-1	Noise
Kirby et al.	2025	High	Time saving	-1	Noise
Kirby et al.	2025	High	Privacy secure	-1	Noise
Kirby et al.	2025	High	Personal preference	7	Topic7: personal_motivation / integration_workflow / provider_patient_communication
Kirby et al.	2025	High	family support	14	Topic14: support / government / legal_regulatory
Kirby et al.	2025	High	Tailoring services to specific patient needs	-1	Noise
Kirby et al.	2025	High	Timely follow-up	-1	Noise
Ahmed et al.	2024	High	Ensuring continuity of care and treatment	-1	Noise
Ahmed et al.	2024	High	Providing patient convenience and improved access to treatment	-1	Noise
Ahmed et al.	2024	High	Cost-effectiveness for patients and the health system	-1	Noise
Ahmed et al.	2024	High	Use of user-friendly technology	-1	Noise
Ahmed et al.	2024	High	Involvement of families in setting up interventions	-1	Noise
Ahmed et al.	2024	High	Longer consultation times	-1	Noise
Ahmed et al.	2024	High	High ownership of smartphones	-1	Noise
Sharma et al.	2024	Lower-Middle	Prior training to use the intervention	-1	Noise
Sharma et al.	2024	Lower-Middle	technical support	2	Topic2: technical_issues
Sharma et al.	2024	Lower-Middle	Healthcare provider relationship with the community	-1	Noise
Sharma et al.	2024	Lower-Middle	Incentives for use	-1	Noise
Sharma et al.	2024	Lower-Middle	Opportunity for providers to get involved in patient care	-1	Noise
Sharma et al.	2024	Lower-Middle	Reduced workload	-1	Noise
Sharma et al.	2024	Lower-Middle	personal confidence	7	Topic7: personal_motivation / integration_workflow / provider_patient_communication
Sharma et al.	2024	Lower-Middle	Ease of use	13	Topic13: use / ease / friendly
Sharma et al.	2024	Lower-Middle	Interactive apps with videos and images	-1	Noise
Sharma et al.	2024	Lower-Middle	Use of local language	-1	Noise
Sharma et al.	2024	Lower-Middle	Cost effectiveness of the intervention	-1	Noise
Sharma et al.	2024	Lower-Middle	Offline content in the app	-1	Noise
Sharma et al.	2024	Lower-Middle	Device availability	15	Topic15: device / portable / availability
Sharma et al.	2024	Lower-Middle	Satellite connectivity	16	Topic16: connectivity / access / connection
Sharma et al.	2024	Lower-Middle	Devices with longer battery life	-1	Noise
Sharma et al.	2024	Lower-Middle	Formative research to support fit with context	-1	Noise
Sharma et al.	2024	Lower-Middle	Government support	14	Topic14: support / government / legal_regulatory
Cole et al.	2025	Lower-Middle	Formal training and education	-1	Noise
Cole et al.	2025	Lower-Middle	Experience with telemedicine	-1	Noise
Cole et al.	2025	Lower-Middle	Perception of reduced workload	-1	Noise
Cole et al.	2025	Lower-Middle	Awareness of telemedicine	-1	Noise
Cole et al.	2025	Lower-Middle	Use of low-tech educational networks	-1	Noise
Cole et al.	2025	Lower-Middle	Internet accessibility	-1	Noise
Cole et al.	2025	Lower-Middle	Access to health-related information	-1	Noise
Cole et al.	2025	Lower-Middle	Owning a mobile device	-1	Noise
Cole et al.	2025	Lower-Middle	Ease of use of the platform	-1	Noise
Cole et al.	2025	Lower-Middle	Use of live and recorded interactions	-1	Noise
Cole et al.	2025	Lower-Middle	Working in privately funded organizations	-1	Noise
Cole et al.	2025	Lower-Middle	Aligning with state priority	-1	Noise
Cole et al.	2025	Lower-Middle	Supportive policy environment	-1	Noise
Cole et al.	2025	Lower-Middle	Good personal income	-1	Noise
Macabato et al.	2024	Lower-Middle	Perceived usefulness	11	Topic11: perceive / usefulness / benefit
Macabato et al.	2024	Lower-Middle	Perceived ease of use	13	Topic13: use / ease / friendly
Macabato et al.	2024	Lower-Middle	Addressed legal and ethical frameworks	-1	Noise
Macabato et al.	2024	Lower-Middle	Presence of policy and standards	-1	Noise
Macabato et al.	2024	Lower-Middle	Software standards	-1	Noise
Macabato et al.	2024	Lower-Middle	National policies	-1	Noise
Macabato et al.	2024	Lower-Middle	Information privacy	-1	Noise
Macabato et al.	2024	Lower-Middle	Positive attitude	-1	Noise
Macabato et al.	2024	Lower-Middle	System quality	-1	Noise
Macabato et al.	2024	Lower-Middle	Service quality	-1	Noise
Alamri et al.	2024	High	Government investment	14	Topic14: support / government / legal_regulatory
Alamri et al.	2024	High	Privatization of the healthcare system	-1	Noise
Alamri et al.	2024	High	Digital literacy	8	Topic8: literacy / digital / training
Alamri et al.	2024	High	Personal preferences	7	Topic7: personal_motivation / integration_workflow / provider_patient_communication
Panzavolta et al.	2025	High	Digital literacy	8	Topic8: literacy / digital / training
Panzavolta et al.	2025	High	Personal preference	7	Topic7: personal_motivation / integration_workflow / provider_patient_communication
Panzavolta et al.	2025	High	Availability of training	10	Topic10: training_knowledge
Panzavolta et al.	2025	High	Presence of informal support	-1	Noise
Panzavolta et al.	2025	High	Ease of use	13	Topic13: use / ease / friendly
Panzavolta et al.	2025	High	Accessibility of smartphones compared to other devices	-1	Noise
Panzavolta et al.	2025	High	User-centered design involving end-users	-1	Noise
Panzavolta et al.	2025	High	Provision of sensory stimulation through devices	-1	Noise
Maulana et al.	2025	Upper-Middle	Enhanced motivation through regular provider contact	-1	Noise
Maulana et al.	2025	Upper-Middle	Ease of use	13	Topic13: use / ease / friendly
Maulana et al.	2025	Upper-Middle	Availability of peer support systems	-1	Noise
Yang et al.	2025	High	perceived usefulness	11	Topic11: perceive / usefulness / benefit
Yang et al.	2025	High	ease of use	13	Topic13: use / ease / friendly
Yang et al.	2025	High	social influence from family and caregivers	-1	Noise
Yang et al.	2025	High	training and support	-1	Noise
Yang et al.	2025	High	User-friendly design	13	Topic13: use / ease / friendly
Malden et al.	2025	High	Awareness of health benefits	-1	Noise
Malden et al.	2025	High	User training	-1	Noise
Malden et al.	2025	High	User-centered design processes	-1	Noise
Malden et al.	2025	High	Support from family	14	Topic14: support / government / legal_regulatory
Malden et al.	2025	High	Affordability of the technology	-1	Noise
Sapouna et al.	2025	High	User-friendly design	13	Topic13: use / ease / friendly
Sapouna et al.	2025	High	Reduction of technical difficulties	-1	Noise
Sapouna et al.	2025	High	Adoption of a person-centered approach	-1	Noise
Sapouna et al.	2025	High	Active therapist involvement	-1	Noise
Sapouna et al.	2025	High	Use of hybrid models combining online and in-person therapy	-1	Noise
Hepburn et al.	2025	High	Tailored training	-1	Noise
Hepburn et al.	2025	High	clear instructions	3	Topic3: clear / instruction / guideline
Hepburn et al.	2025	High	technical support	2	Topic2: technical_issues
Hepburn et al.	2025	High	User-friendly design	13	Topic13: use / ease / friendly
Hepburn et al.	2025	High	Endorsement from trusted health care providers	-1	Noise
Hepburn et al.	2025	High	Practical and emotional support from family	-1	Noise
Hepburn et al.	2025	High	Co-design with patients	-1	Noise
Hepburn et al.	2025	High	combining digital and traditional care	-1	Noise
Miri et al.	2024	Upper-Middle	Perceived usefulness	11	Topic11: perceive / usefulness / benefit
Miri et al.	2024	Upper-Middle	Social influence and support from family or peers	-1	Noise
Miri et al.	2024	Upper-Middle	Ease of use	13	Topic13: use / ease / friendly
Miri et al.	2024	Upper-Middle	Good connection	16	Topic16: connectivity / access / connection
Miri et al.	2024	Upper-Middle	Personal preference	7	Topic7: personal_motivation / integration_workflow / provider_patient_communication
Miri et al.	2024	Upper-Middle	Convenient for the patient	-1	Noise
Bernabe et al.	2025	Lower-Middle	good usability	13	Topic13: use / ease / friendly
Bernabe et al.	2025	Lower-Middle	training and advocacy	18	Topic18: training / program / education
Bernabe et al.	2025	Lower-Middle	institutional support	-1	Noise
Bernabe et al.	2025	Lower-Middle	Social influence from peers and colleagues	-1	Noise
Mogan et al.	2025	Upper-Middle	Digital literacy	8	Topic8: literacy / digital / training
Mogan et al.	2025	Upper-Middle	proper reimbursement models	12	Topic12: cost_financial / use / team
Mogan et al.	2025	Upper-Middle	Establishment of clear guidelines and regulations	-1	Noise
Mogan et al.	2025	Upper-Middle	technologies tailored to population needs	-1	Noise
Murciano et al.	2022	High	Perceived usefulness	11	Topic11: perceive / usefulness / benefit
Murciano et al.	2022	High	ease of use	13	Topic13: use / ease / friendly
Murciano et al.	2022	High	satisfaction with use	-1	Noise
Murciano et al.	2022	High	Social influence and support from family	14	Topic14: support / government / legal_regulatory
Murciano et al.	2022	High	Digital literacy	8	Topic8: literacy / digital / training
Murciano et al.	2022	High	infrastructure support	0	Topic0: infrastructure / support / social
