# Supplementary material for: Mapping global inequities in telemedicine implementation: An umbrella review of barriers and facilitators
Source: PLoS One. 2026 Jul 13;21(7):e0351885. doi: 10.1371/journal.pone.0351885 (PMC13362133; doi:10.1371/journal.pone.0351885)
Supplement: S3 File — (XLSX) [file pone.0351885.s003.xlsx]

## Sheet: High Income
Author	Year	Income_level	Barrier	Cluster	ClusterName
Al-Samarraie H et al.	2020	High	Technical system errors	-1	Noise
Al-Samarraie H et al.	2020	High	Limited tools and equipment	-1	Noise
Al-Samarraie H et al.	2020	High	Limited funding	-1	Noise
Almathami et al.	2020	High	Hard to express emotion (patients)	-1	Noise
Almathami et al.	2020	High	Scheduling conflicts	-1	Noise
Almathami et al.	2020	High	Security concerns or issues	-1	Noise
Almathami et al.	2020	High	Privacy concerns or issues	-1	Noise
Alsabeeha et al.	2023	High	Limited document upload capability	-1	Noise
Alsabeeha et al.	2023	High	Limited image exchange capability	-1	Noise
Alsabeeha et al.	2023	High	Limited hearing ability	-1	Noise
Alsahli et al.	2023	High	Data management challenges	-1	Noise
Alsahli et al.	2023	High	Technical literacy gaps	-1	Noise
Alsahli et al.	2023	High	Data security concerns	-1	Noise
Alvarado et al.	2017	High	Patients not incorporated into the design needs	-1	Noise
Alvarado et al.	2017	High	Limitations on scalability	-1	Noise
Alvarado et al.	2017	High	High cost of intervention	-1	Noise
Antonio et al.	2024	High	Private space constraints	-1	Noise
Antonio et al.	2024	High	Complex registration processes	-1	Noise
Aref-Adib et al.	2019	High	Complexity for users with cognitive limits	-1	Noise
Aref-Adib et al.	2019	High	Resource funding or cost limits	-1	Noise
Aref-Adib et al.	2019	High	Poor IT system interoperability	-1	Noise
Aref-Adib et al.	2019	High	Staff shortages turnover	-1	Noise
Aref-Adib et al.	2019	High	Service integration challenges	-1	Noise
Baig et al.	2017	High	battery life	-1	Noise
Baig et al.	2017	High	delays in real-time data analysis	-1	Noise
Baig et al.	2017	High	Scalability challenges in processing large datasets	-1	Noise
Baines R et al.	2022	High	Data Privacy and Security Concerns	-1	Noise
Berardi et al.	2024	High	security	-1	Noise
Berardi et al.	2024	High	time	-1	Noise
Berardi et al.	2024	High	resources	-1	Noise
Berardi et al.	2024	High	attitude	-1	Noise
Berardi et al.	2024	High	beliefs	-1	Noise
Berardi et al.	2024	High	education	-1	Noise
Berardi et al.	2024	High	training	-1	Noise
Berardi et al.	2024	High	relationship	-1	Noise
Berardi et al.	2024	High	trust	-1	Noise
Berardi et al.	2024	High	medical safety and crisis management	-1	Noise
Berardi et al.	2024	High	personalisation and patient centred care	-1	Noise
Berry et al.	2016	High	Acute psychiatric symptoms affecting ability to engage with interventions	-1	Noise
Berry et al.	2016	High	smartphone ownership	-1	Noise
Bertolazzi et al.	2024	High	Limited home system space	-1	Noise
Bertolazzi et al.	2024	High	Comorbidities worsening condition	-1	Noise
Bertolazzi et al.	2024	High	Skepticism about result accuracy	-1	Noise
Bertolazzi et al.	2024	High	Fear technology	-1	Noise
Bertolazzi et al.	2024	High	Previous negative tech experiences	-1	Noise
Bertolazzi et al.	2024	High	Difficult navigation	-1	Noise
Bertolazzi et al.	2024	High	Inappropriate alerts login issues	-1	Noise
Bertolazzi et al.	2024	High	Medical data negative illness reminder	-1	Noise
Bertolazzi et al.	2024	High	Lack of tech training instruction	-1	Noise
Bertolazzi et al.	2024	High	No required equipment	-1	Noise
Bertolazzi et al.	2024	High	Lack of interactive design	-1	Noise
Bertolazzi et al.	2024	High	Worsened healthcare provider relationship	-1	Noise
Bertolazzi et al.	2024	High	Fear of weaker social relations	-1	Noise
Bertolazzi et al.	2024	High	Social stigma ageing tech reliance	-1	Noise
Borghouts et al.	2021	High	Education	-1	Noise
Borghouts et al.	2021	High	Type of symptoms	-1	Noise
Borghouts et al.	2021	High	Behavioral health problems	-1	Noise
Borghouts et al.	2021	High	Low mood	-1	Noise
Borghouts et al.	2021	High	Tiredness	-1	Noise
Borghouts et al.	2021	High	Need for face-to-face	-1	Noise
Borghouts et al.	2021	High	Fear of making mistakes	-1	Noise
Borghouts et al.	2021	High	Lack of perceived need for help	-1	Noise
Borghouts et al.	2021	High	Negative experience with mental health technology	-1	Noise
Borghouts et al.	2021	High	Lack of private space	-1	Noise
Borghouts et al.	2021	High	Uncertainty about credibility	-1	Noise
Borghouts et al.	2021	High	Length of program	-1	Noise
Borghouts et al.	2021	High	Language	-1	Noise
Borghouts et al.	2021	High	Replacement of existing therapy	-1	Noise
Borghouts et al.	2021	High	Structure of use	-1	Noise
Borghouts et al.	2021	High	No physical presence to interpret body gestures/facial expressions	-1	Noise
Borghouts et al.	2021	High	Social connectedness	-1	Noise
Borghouts et al.	2021	High	Lack of connection with therapist	-1	Noise
Borghouts et al.	2021	High	Discomfort with exercises/information	-1	Noise
Borghouts et al.	2021	High	Resources	-1	Noise
Borghouts et al.	2021	High	Costs	-1	Noise
Borghouts et al.	2021	High	Type of data recorded	-1	Noise
Borghouts et al.	2021	High	No endorsement from family	-1	Noise
Borghouts et al.	2021	High	stigma	-1	Noise
Boyle LD et al.	2022	High	System failures	-1	Noise
Boyle LD et al.	2022	High	Limited technology access	-1	Noise
Bu et al.	2022	High	Limited English proficiency	-1	Noise
Bu et al.	2022	High	Limited standardization	-1	Noise
Chan RJ et al.	2021	High	Lack of standardization	-1	Noise
Chan RJ et al.	2021	High	Screen reading strain	-1	Noise
Chua et al.	2024	High	Inadequate video/audio quality	-1	Noise
Chua et al.	2024	High	Multiple platforms and complex logins	-1	Noise
Chua et al.	2024	High	Additional staff workload	-1	Noise
Chua et al.	2024	High	Scheduling conflicts	-1	Noise
Chua et al.	2024	High	Insufficient telehealth training	-1	Noise
Connolly et al.	2020	High	system failures	-1	Noise
Connolly et al.	2020	High	Increased workload	-1	Noise
Connolly et al.	2020	High	Limited equipment	-1	Noise
Connolly et al.	2020	High	limited funding	-1	Noise
Connolly et al.	2020	High	Impersonal nature/interference with therapeutic relationship	-1	Noise
Connolly et al.	2020	High	Difficulty conducting thorough assessments	-1	Noise
Connolly et al.	2020	High	Not suitable for all patient types	-1	Noise
Connolly et al.	2020	High	Concerns about patient acceptance	-1	Noise
Connolly et al.	2020	High	poor support from leadership	-1	Noise
Connolly et al.	2020	High	Difficulties detecting nonverbal cues	-1	Noise
Connolly et al.	2020	High	Challenges maintaining eye contact	-1	Noise
Costa et al.	2010	High	Cannot determine pacing thresholds remotely	-1	Noise
Costa et al.	2010	High	Cannot reprogram devices remotely	-1	Noise
Costa et al.	2010	High	Initial equipment investment costs	-1	Noise
Costa et al.	2010	High	Need for informed consent about limitations	-1	Noise
Costa et al.	2010	High	Different regulations between countries	-1	Noise
Costa et al.	2010	High	Cannot completely replace in-person visits	-1	Noise
Costa et al.	2010	High	Centers must have capacity to receive/interpret/respond to alerts	-1	Noise
De Guzman et al.	2020	High	Technical issues with equipment and software	-1	Noise
De Guzman et al.	2020	High	Issues with school firewalls	-1	Noise
De Guzman et al.	2020	High	not being integrated in existing workflows	-1	Noise
De Guzman et al.	2020	High	Manual data entry requirements	-1	Noise
De Guzman et al.	2020	High	Limited service hours/availability	-1	Noise
De Guzman et al.	2020	High	Inconvenient timing of interventions	-1	Noise
De Guzman et al.	2020	High	Age-appropriate design considerations	-1	Noise
De Guzman et al.	2020	High	System not being approved for health applications	-1	Noise
Dovigi et al.	2020	High	Communication challenges in providing diagnoses	-1	Noise
Dovigi et al.	2020	High	Technological limitations	-1	Noise
Dovigi et al.	2020	High	Time required to learn the technology	-1	Noise
Dovigi et al.	2020	High	Inability to address certain skin conditions	-1	Noise
Dovigi et al.	2020	High	Patient reluctance to be photographed due to social/religious reasons	-1	Noise
Dovigi et al.	2020	High	Increased medical liability	-1	Noise
Dovigi et al.	2020	High	Incompatibility with existing workflow, health record systems, and organizational policies	-1	Noise
Dovigi et al.	2020	High	Personal Belief intervention is not accurate	-1	Noise
Elbaz et al.	2021	High	lack of access to devices/Internet	-1	Noise
Elbaz et al.	2021	High	patients ability to use device	-1	Noise
Elbaz et al.	2021	High	Visual and auditory impairments	-1	Noise
Ferguson et al.	2021	High	Wireless data transfer problems	-1	Noise
Ferguson et al.	2021	High	Heavy equipment	-1	Noise
Ferguson et al.	2021	High	Increased provider workload	-1	Noise
Ferguson et al.	2021	High	Delayed feedback	-1	Noise
Ferguson et al.	2021	High	Anxiety about device use	-1	Noise
Ferguson et al.	2021	High	Fear of technology dependence	-1	Noise
Ferguson et al.	2021	High	Preference for traditional methods	-1	Noise
Ferguson et al.	2021	High	Poor provider familiarity with systems	-1	Noise
Ferguson et al.	2021	High	Poor integration into workflows	-1	Noise
Ferguson et al.	2021	High	Stigma about wearing visible devices	-1	Noise
Ferguson et al.	2021	High	Reduced face-to-face interactions	-1	Noise
Ferguson et al.	2021	High	Dependency concerns	-1	Noise
Foong et al.	2020	High	Physical limitations affecting technology use	-1	Noise
Foong et al.	2020	High	Poor mobility affecting wound photography	-1	Noise
Foong et al.	2020	High	Limited wound care competency of home nurses	-1	Noise
Foong et al.	2020	High	Inadequate wound care training	-1	Noise
Foong et al.	2020	High	Lack of clinical guidelines	-1	Noise
Foong et al.	2020	High	Workforce shortages	-1	Noise
Foong et al.	2020	High	Complex registration processes	-1	Noise
Foong et al.	2020	High	Need for tech specialists	-1	Noise
Foong et al.	2020	High	Limited multidisciplinary approach	-1	Noise
Foster MV et al.	2014	High	Low visual contrast	-1	Noise
Foster MV et al.	2014	High	Device ergonomic issues	-1	Noise
Foster MV et al.	2014	High	Technical performance issues	-1	Noise
Gardiner S et al.	2012	High	Training requirements	-1	Noise
Gentry et al.	2019	High	Staff technical difficulties	-1	Noise
Gentry et al.	2019	High	Licensing regulations across states	-1	Noise
Gentry et al.	2019	High	Accessibility barriers (hearing/vision impairments	-1	Noise
Gentry et al.	2019	High	Patient age	-1	Noise
Gentry et al.	2019	High	Patient education level	-1	Noise
Ghazal KY et al.	2024	High	Challenges in complex care management	-1	Noise
Ghazal KY et al.	2024	High	Delayed symptom management	-1	Noise
Ghazal KY et al.	2024	High	Patient and caregiver resistance	-1	Noise
Golden BN et al.	2024	High	Lack of clear guidelines	-1	Noise
Gorst et al.	2014	High	Technical support needs	-1	Noise
Hage et al.	2013	High	Advanced age	-1	Noise
Hage et al.	2013	High	Low income/poverty	-1	Noise
Hage et al.	2013	High	Geographic isolation	-1	Noise
Hage et al.	2013	High	Lack of ICT skills	-1	Noise
Hage et al.	2013	High	Illiteracy	-1	Noise
Hage et al.	2013	High	Local social ties	-1	Noise
Hage et al.	2013	High	Negative self-perception	-1	Noise
Hage et al.	2013	High	Negative relationship with teachers	-1	Noise
Hage et al.	2013	High	Uncooperative third parties	-1	Noise
Hage et al.	2013	High	Low availability/accessibility	-1	Noise
Hage et al.	2013	High	Failure to respond to demand	-1	Noise
Hardiker NR et al.	2010	High	Security and privacy concerns	-1	Noise
Helleman J et al.	2020	High	Complex monitoring protocols	-1	Noise
Helleman J et al.	2020	High	Slow data processing	-1	Noise
Helleman J et al.	2020	High	High initial investment costs	-1	Noise
Helleman J et al.	2020	High	Lack of reimbursement structure	-1	Noise
Herrera et al.	2022	High	Advanced age	-1	Noise
Herrera et al.	2022	High	Low socioeconomic status	-1	Noise
Herrera et al.	2022	High	Low educational level	-1	Noise
Herrera et al.	2022	High	apps not designed according to patient needs	-1	Noise
Herrera et al.	2022	High	healthcare technology systems	-1	Noise
Herrera et al.	2022	High	limited awarennes of remote monitoring	-1	Noise
Hewitt et al.	2022	High	Difficulty accessing the interventions	-1	Noise
Hewitt et al.	2022	High	Problems with navigation of the digital platforms	-1	Noise
Hewitt et al.	2022	High	Personal schedules	-1	Noise
Hewitt et al.	2022	High	Daily activities preventing regular use	-1	Noise
Høyland et al.	2023	High	Workforce shortages	-1	Noise
Høyland et al.	2023	High	Resource and time constraints	-1	Noise
Høyland et al.	2023	High	Training needs	-1	Noise
Huerne K et al.	2024	High	Health data security requirements	-1	Noise
Jang-Jaccard et al.	2014	High	hurdles with independently managed jurisdictional law	-1	Noise
Jang-Jaccard et al.	2014	High	Limited regulatory support for standardization and creating competitive markets	-1	Noise
Jang-Jaccard et al.	2014	High	Malpractice liability	-1	Noise
Jang-Jaccard et al.	2014	High	Lack of funding in rural practices	-1	Noise
Jang-Jaccard et al.	2014	High	no support	-1	Noise
Jarvis K et al.	2024	High	Limited training and support	-1	Noise
Jarvis K et al.	2024	High	Poor usability and adaptability	-1	Noise
Jarvis K et al.	2024	High	Technical and software limitations	-1	Noise
Karlsen C et al.	2017	High	Device management complexity	-1	Noise
Koivunen et al.	2018	High	Limited email management ability	-1	Noise
Koivunen et al.	2018	High	System failures	-1	Noise
Koivunen et al.	2018	High	Device inadequacies	-1	Noise
Koivunen et al.	2018	High	Cognitive limitations	-1	Noise
Kruse C et al.	2020	High	medical literacy	-1	Noise
Kruse C et al.	2020	High	Limited technology ownership	-1	Noise
Kruse et al.	2023	High	Cost of device	-1	Noise
Kruse et al.	2023	High	Must own device	-1	Noise
Kruse et al.	2019	High	Time and work conflicts	-1	Noise
Kruse et al.	2019	High	Lack of public policy	-1	Noise
Kruse et al.	2019	High	Psychosocial issues	-1	Noise
Kruse et al.	2019	High	Lack of efficacy	-1	Noise
Kruse et al.	2019	High	Limited program exposure	-1	Noise
Kruse et al.	2022	High	Data security concerns	-1	Noise
Kruse et al.	2018	High	Limited skilled providers	-1	Noise
Lyzwinski et al.	2018	High	Resistance from providers	-1	Noise
Lyzwinski et al.	2018	High	Concerns about data security	-1	Noise
Lyzwinski et al.	2018	High	Initial costs	-1	Noise
Lyzwinski et al.	2018	High	Challenges in conducting physical examinations	-1	Noise
Lyzwinski et al.	2018	High	Complex regulatory	-1	Noise
Mazzuca et al.	2022	High	Unfamiliarity with telemedicine	-1	Noise
Mazzuca et al.	2022	High	High costs of equipment	-1	Noise
Mazzuca et al.	2022	High	not adequate media	-1	Noise
Mazzuca et al.	2022	High	Limited ability to perform tests	-1	Noise
Mazzuca et al.	2022	High	Risk of medical errors	-1	Noise
Mazzuca et al.	2022	High	Loss of physical patient contact	-1	Noise
Moeller et al.	2022	High	Video quality limitations	-1	Noise
Moore K et al.	2021	High	Lack of troubleshooting abilities	-1	Noise
Moore K et al.	2021	High	Lack of clear system feedback	-1	Noise
Muir et al.	2020	High	Scepticism/attitudes	-1	Noise
Muir et al.	2020	High	Lack of training/experience,	-1	Noise
Muir et al.	2020	High	lacking Staff	-1	Noise
Muir et al.	2020	High	Logistical support	-1	Noise
Muir et al.	2020	High	Set up	-1	Noise
Muir et al.	2020	High	Communication	-1	Noise
Muir et al.	2020	High	Modifying existing policy	-1	Noise
Nikolakis et al.	2024	High	Lack of relevant details	-1	Noise
Nikolakis et al.	2024	High	Difficulty in performing a full-body examination	-1	Noise
Nikolakis et al.	2024	High	Variability in diagnostic concordance	-1	Noise
Nikolakis et al.	2024	High	Lack of follow-up	-1	Noise
Nikolakis et al.	2024	High	Risk of misdiagnosis	-1	Noise
Noble et al.	2022	High	Stigma	-1	Noise
Noble et al.	2022	High	Limited access to equipment	-1	Noise
Noble et al.	2022	High	quality of videoconferencing tools	-1	Noise
Noble et al.	2022	High	copyrighted softwares	-1	Noise
Noble et al.	2022	High	Stigma	-1	Noise
Oudbier et al.	2024	High	Not enough time	-1	Noise
Oudbier et al.	2024	High	Increased workload	-1	Noise
Oudbier et al.	2024	High	Poor integration	-1	Noise
Oudbier et al.	2024	High	Medical-legal worries	-1	Noise
Oudbier et al.	2024	High	Unwillingness to change practices	-1	Noise
Oudbier et al.	2024	High	No standardization	-1	Noise
Oudbier et al.	2024	High	Reduced communication	-1	Noise
Oudbier et al.	2024	High	Obstacle to patient-clinician bond	-1	Noise
Oudbier et al.	2024	High	Weakens holistic oversight	-1	Noise
Oudbier et al.	2024	High	Difficulty engaging or maintaining use	-1	Noise
Oudbier et al.	2024	High	Low health or digital literacy	-1	Noise
Oudbier et al.	2024	High	Not seen as useful	-1	Noise
Oudbier et al.	2024	High	Not user-friendly	-1	Noise
Oudbier et al.	2024	High	Security and privacy worries	-1	Noise
Radhakrishnan et al.	2016	High	Usability of devices	-1	Noise
Rettinger et al.	2023	High	clinical assessment is limited	-1	Noise
Rettinger et al.	2023	High	difficulty in using from patient	-1	Noise
Rettinger et al.	2023	High	lack of personal contact	-1	Noise
Rettinger et al.	2023	High	augmentation of workload	-1	Noise
Reynolds TL et al.	2023	High	Limited telehealth usability	-1	Noise
Reynolds TL et al.	2023	High	Socioeconomic telehealth access disparities	-1	Noise
Reynolds TL et al.	2023	High	Limited English proficiency	-1	Noise
Reynolds TL et al.	2023	High	Limited formal proxy access	-1	Noise
Reynolds TL et al.	2023	High	No granular proxy access control	-1	Noise
Reynolds TL et al.	2023	High	No system interoperability	-1	Noise
Reynolds TL et al.	2023	High	Complex protocol maintenance	-1	Noise
Reynolds TL et al.	2023	High	Parallel workflow systems	-1	Noise
Reynolds TL et al.	2023	High	Fear reporting medical errors	-1	Noise
Reynolds TL et al.	2023	High	Limited patient planning involvement	-1	Noise
Rodrigues et al.	2024	High	Time consuming tools	-1	Noise
Rodrigues et al.	2024	High	Useless alerts	-1	Noise
Rodrigues et al.	2024	High	Unlinked medical software	-1	Noise
Rodrigues et al.	2024	High	Data security concerns	-1	Noise
Rodrigues et al.	2024	High	Lack of accuracy	-1	Noise
Rodrigues et al.	2024	High	Harms doctor patient relationship	-1	Noise
Rodrigues et al.	2024	High	No perceived usefulness	-1	Noise
Rodrigues et al.	2024	High	Doctor only system access	-1	Noise
Rodrigues et al.	2024	High	Strict protocol pressure	-1	Noise
Rodrigues et al.	2024	High	Deters residents learning guidelines	-1	Noise
Rodrigues et al.	2024	High	Limited computer device access	-1	Noise
Rodrigues et al.	2024	High	Alters workflow	-1	Noise
Rodrigues et al.	2024	High	No strategic implementation plan	-1	Noise
Ross J et al.	2016	High	Slow system	-1	Noise
Ross J et al.	2016	High	Difficult-to-use	-1	Noise
Ross J et al.	2016	High	no real-time access	-1	Noise
Ross J et al.	2016	High	Data handling is complex	-1	Noise
Ross J et al.	2016	High	Health professionals being unable to master the technologies	-1	Noise
Ross J et al.	2016	High	Staff resistance	-1	Noise
Ryan et al.	2024	High	Decreased patient's mental acuity	-1	Noise
Saeed et al.	2020	High	Complex interfaces	-1	Noise
Saeed et al.	2020	High	poor display visibility	-1	Noise
Saeed et al.	2020	High	Limited battery life	-1	Noise
Sagaro et al.	2020	High	Educational limitations	-1	Noise
Sagaro et al.	2020	High	Policy deficiencies	-1	Noise
Sagaro et al.	2020	High	Health system challenges	-1	Noise
Sagaro et al.	2020	High	No standardized protocols	-1	Noise
Sagaro et al.	2020	High	Limited device access	-1	Noise
Sagaro et al.	2020	High	Device incompatibility	-1	Noise
Sagaro et al.	2020	High	Staff turnover	-1	Noise
Sagaro et al.	2020	High	Tech competency gaps	-1	Noise
Saliba V et al.	2012	High	Limited legal framework	-1	Noise
Saliba V et al.	2012	High	Limited long-term funding	-1	Noise
Saliba V et al.	2012	High	Limited scalability of services	-1	Noise
Schreiweis et al.	2019	High	Lack resources	-1	Noise
Schreiweis et al.	2019	High	Problems financing	-1	Noise
Schreiweis et al.	2019	High	data security	-1	Noise
Schreiweis et al.	2019	High	accessibility	-1	Noise
Schreiweis et al.	2019	High	adds workload	-1	Noise
Scott Kruse et al.	2018	High	Technical skills gaps	-1	Noise
Scott Kruse et al.	2018	High	Licensing barriers	-1	Noise
Serrano et al.	2023	High	Increased workload	-1	Noise
Serrano et al.	2023	High	Constant disease reminders increase patient anxiety	-1	Noise
Simblett et al.	2018	High	Difficulties with vision	-1	Noise
Simblett et al.	2018	High	Short battery life	-1	Noise
Simblett et al.	2018	High	Changes to service plans	-1	Noise
Simblett et al.	2018	High	Presence and timing of notifications	-1	Noise
Simblett et al.	2018	High	Poor data reliability	-1	Noise
Simblett et al.	2018	High	Lack of intrinsic motivation to learn or use	-1	Noise
Simblett et al.	2018	High	clinicians/extrinsic motivation	-1	Noise
Stephenson A et al.	2022	High	Equipment costs	-1	Noise
Stephenson A et al.	2022	High	Device usability challenges	-1	Noise
Stephenson A et al.	2022	High	Training needs	-1	Noise
Subedi N et al.	2020	High	Use of SMS	-1	Noise
Subedi N et al.	2020	High	Lack of staff availability	-1	Noise
Subedi N et al.	2020	High	Reliability issues during real-time remote monitoring	-1	Noise
Subedi N et al.	2020	High	Unreliable broadband connectivity	-1	Noise
Sung M et al.	2022	High	Lack of workflow integration	-1	Noise
Sung M et al.	2022	High	Technical data management challenges	-1	Noise
Svendsen et al.	2020	High	difficulties with access and navigation	-1	Noise
Svendsen et al.	2020	High	overwhelming information	-1	Noise
Svendsen et al.	2020	High	preference for in-person care	-1	Noise
Turcotte S et al.	2024	High	Audio quality issues	-1	Noise
Turgoose D et al.	2018	High	Low image resolution	-1	Noise
Turgoose D et al.	2018	High	Audio delays	-1	Noise
Turgoose D et al.	2018	High	Limited technology access	-1	Noise
van Tilburg et al.	2024	High	Quality of care	-1	Noise
van Tilburg et al.	2024	High	Reduced number of treatment sessions	-1	Noise
van Tilburg et al.	2024	High	Patient expenses	-1	Noise
van Tilburg et al.	2024	High	Health care guidelines	-1	Noise
van Tilburg et al.	2024	High	Change of treatment routines	-1	Noise
van Tilburg et al.	2024	High	Information incongruence	-1	Noise
van Tilburg et al.	2024	High	Health care professional acceptance	-1	Noise
Vyas et al.	2017	High	fear of Limited accuracy	-1	Noise
Vyas et al.	2017	High	Risk of overestimation	-1	Noise
Vyas et al.	2017	High	need for clear guidelines	-1	Noise
Wagle et al.	2023	High	Video or transmission problems	-1	Noise
Wagle et al.	2023	High	Complex system or interface	-1	Noise
Wagle et al.	2023	High	Inappropriate notifications	-1	Noise
Wagle et al.	2023	High	Manual data upload	-1	Noise
Wagle et al.	2023	High	Inconvenient additional devices	-1	Noise
Wagle et al.	2023	High	Equipment too large	-1	Noise
Wagle et al.	2023	High	Repetitive information	-1	Noise
Wagle et al.	2023	High	Inadequate educational texts	-1	Noise
Walthall et al.	2022	High	Limited multi-participant capability	-1	Noise
Whitehead et al.	2023	High	learning new skills	-1	Noise
Whitehead et al.	2023	High	Cost of phones and data	-1	Noise
Whitehead et al.	2023	High	poor functionality of digital services	-1	Noise
Whitehead et al.	2023	High	not user-friendly	-1	Noise
Whitehead et al.	2023	High	repetitive and not engaging	-1	Noise
Whitehead et al.	2023	High	limited user control	-1	Noise
Whitehead et al.	2023	High	lack of consultation with end users	-1	Noise
Whitehead et al.	2023	High	complex terminology	-1	Noise
Whitehead et al.	2023	High	cultural norms not considered	-1	Noise
Xyrichis et al.	2021	High	Increased workload demands	-1	Noise
Xyrichis et al.	2021	High	Integration difficulties with existing workflows	-1	Noise
Xyrichis et al.	2021	High	Unclear onboarding processes	-1	Noise
Xyrichis et al.	2021	High	Protocol integration challenges	-1	Noise
Xyrichis et al.	2021	High	Data privacy concerns	-1	Noise
Yi JS et al.	2021	High	Outdated devices	-1	Noise
Yi JS et al.	2021	High	Sensory impairment limitations	-1	Noise
Zawahreh A et al.	2019	High	Inadequate staffing levels	-1	Noise
Al-Samarraie H et al.	2020	High	Limited technical support	0	Topic0: training_knowledge
Al-Samarraie H et al.	2020	High	Limited digital literacy	0	Topic0: training_knowledge
Al-Samarraie H et al.	2020	High	Limited professional expertise	0	Topic0: training_knowledge
Alvarado et al.	2017	High	Low formal education	0	Topic0: training_knowledge
Berry et al.	2016	High	Limited technological literacy	0	Topic0: training_knowledge
Borghouts et al.	2021	High	Low mental health literacy	0	Topic0: training_knowledge
Borghouts et al.	2021	High	Low digital literacy	0	Topic0: training_knowledge
Borghouts et al.	2021	High	Lack of time	0	Topic0: training_knowledge
Borghouts et al.	2021	High	Lack of reminders	0	Topic0: training_knowledge
Bu et al.	2022	High	Limited technological literacy	0	Topic0: training_knowledge
Burshtein J et al.	2023	High	Digital literacy barriers	0	Topic0: training_knowledge
Chan RJ et al.	2021	High	Limited digital literacy	0	Topic0: training_knowledge
Connolly et al.	2020	High	Need for technical support	0	Topic0: training_knowledge
Connolly et al.	2020	High	need for technical training	0	Topic0: training_knowledge
De Guzman et al.	2020	High	Limited technical support	0	Topic0: training_knowledge
Dovigi et al.	2020	High	Lack of time	0	Topic0: training_knowledge
Dovigi et al.	2020	High	Lack of personnel	0	Topic0: training_knowledge
Dovigi et al.	2020	High	Lack of equipment	0	Topic0: training_knowledge
Ferguson et al.	2021	High	Low technological literacy	0	Topic0: training_knowledge
Ferguson et al.	2021	High	Limited technical support	0	Topic0: training_knowledge
Foong et al.	2020	High	Limited tech literacy	0	Topic0: training_knowledge
Foster MV et al.	2014	High	Digital skills gaps	0	Topic0: training_knowledge
Golden BN et al.	2024	High	Lack of training	0	Topic0: training_knowledge
Hardiker NR et al.	2010	High	Digital skills gaps	0	Topic0: training_knowledge
Hardiker NR et al.	2010	High	Content comprehension barriers	0	Topic0: training_knowledge
Herrera et al.	2022	High	Low technological literacy	0	Topic0: training_knowledge
Hewitt et al.	2022	High	Lack of time	0	Topic0: training_knowledge
Jarvis K et al.	2024	High	Limited technological familiarity	0	Topic0: training_knowledge
Koivunen et al.	2018	High	Limited computer knowledge	0	Topic0: training_knowledge
Koivunen et al.	2018	High	Limited technical support	0	Topic0: training_knowledge
Kruse et al.	2019	High	Lack of training	0	Topic0: training_knowledge
Kruse et al.	2018	High	Limited telehealth knowledge	0	Topic0: training_knowledge
Lyzwinski et al.	2018	High	Limited technological infrastructure	0	Topic0: training_knowledge
Lyzwinski et al.	2018	High	Digital literacy gaps	0	Topic0: training_knowledge
Margineanu et al.	2022	High	Staff training gaps	0	Topic0: training_knowledge
Margineanu et al.	2022	High	Digital literacy barriers	0	Topic0: training_knowledge
Moore K et al.	2021	High	Limited technical expertise	0	Topic0: training_knowledge
Muir et al.	2020	High	Lack of time	0	Topic0: training_knowledge
Muir et al.	2020	High	lack of Equipment,	0	Topic0: training_knowledge
Nittari G et al.	2020	High	Staff training gaps	0	Topic0: training_knowledge
Opozda et al.	2024	High	Lack of time	0	Topic0: training_knowledge
Rettinger et al.	2023	High	no guidance or training	0	Topic0: training_knowledge
Reynolds TL et al.	2023	High	Low health literacy	0	Topic0: training_knowledge
Rodrigues et al.	2024	High	Lack of training	0	Topic0: training_knowledge
Rogers H et al.	2017	High	Lack of healthcare provider training	0	Topic0: training_knowledge
Ross J et al.	2016	High	Difficulty transferring records between systems	0	Topic0: training_knowledge
Ross J et al.	2016	High	Lack of experience	0	Topic0: training_knowledge
Saeed et al.	2020	High	Limited technical competence of patients	0	Topic0: training_knowledge
Saeed et al.	2020	High	Lack of training	0	Topic0: training_knowledge
Sagaro et al.	2020	High	Digital literacy gaps	0	Topic0: training_knowledge
Saliba V et al.	2012	High	Limited clinical governance	0	Topic0: training_knowledge
Scott Kruse et al.	2018	High	Legal barriers	0	Topic0: training_knowledge
Scott Kruse et al.	2018	High	Digital literacy barriers	0	Topic0: training_knowledge
Wagle et al.	2023	High	Limited professional contact	0	Topic0: training_knowledge
Whitehead et al.	2023	High	limited english literacy	0	Topic0: training_knowledge
Xyrichis et al.	2021	High	Staff training gaps	0	Topic0: training_knowledge
Yi JS et al.	2021	High	Limited computer access	0	Topic0: training_knowledge
Alsahli et al.	2023	High	Staff workload barriers	1	Topic1: organizational_issue
Alsahli et al.	2023	High	Management support limitations	1	Topic1: organizational_issue
Alsahli et al.	2023	High	Human resource shortages	1	Topic1: organizational_issue
Aref-Adib et al.	2019	High	Staff workload issues	1	Topic1: organizational_issue
Baines R et al.	2022	High	Developer-user disconnection	1	Topic1: organizational_issue
Chua et al.	2024	High	Hierarchical structures affecting implementation	1	Topic1: organizational_issue
Connolly et al.	2020	High	administrative hassle	1	Topic1: organizational_issue
Hage et al.	2013	High	Stakeholder conflicts	1	Topic1: organizational_issue
Jang-Jaccard et al.	2014	High	Lack of incentives for health professionals	1	Topic1: organizational_issue
Koivunen et al.	2018	High	Limited equipment management ability	1	Topic1: organizational_issue
Kruse et al.	2019	High	Human resource issues	1	Topic1: organizational_issue
Muir et al.	2020	High	Bureaucratic delays	1	Topic1: organizational_issue
Muir et al.	2020	High	Recruitment challenges	1	Topic1: organizational_issue
Oudbier et al.	2024	High	Lack of leadership	1	Topic1: organizational_issue
Rodrigues et al.	2024	High	System sustainability issues	1	Topic1: organizational_issue
Sagaro et al.	2020	High	Human resource shortages	1	Topic1: organizational_issue
Schreiweis et al.	2019	High	missing fit into organizational structures	1	Topic1: organizational_issue
van Tilburg et al.	2024	High	Organizational uncertainties	1	Topic1: organizational_issue
Al-Samarraie H et al.	2020	High	Language barriers	2	Topic2: language_culture
Aref-Adib et al.	2019	High	Language barriers	2	Topic2: language_culture
Borghouts et al.	2021	High	Not culturally appropriate	2	Topic2: language_culture
Burshtein J et al.	2023	High	Language barriers	2	Topic2: language_culture
Cunha et al.	2023	High	Language barriers	2	Topic2: language_culture
Ghazal KY et al.	2024	High	Cultural differences	2	Topic2: language_culture
Hardiker NR et al.	2010	High	Cultural adaptation gaps	2	Topic2: language_culture
Kruse et al.	2019	High	Language barriers	2	Topic2: language_culture
Sagaro et al.	2020	High	Cultural resistance	2	Topic2: language_culture
Sagaro et al.	2020	High	Language barriers	2	Topic2: language_culture
Saliba V et al.	2012	High	Language barriers	2	Topic2: language_culture
Scott Kruse et al.	2018	High	Language barriers	2	Topic2: language_culture
Vo V et al.	2019	High	Cultural adaptation gaps	2	Topic2: language_culture
Whitehead et al.	2023	High	lack of cultural representation	2	Topic2: language_culture
Zawahreh A et al.	2019	High	Language barriers	2	Topic2: language_culture
Alvarado et al.	2017	High	Patients preferences	3	Topic3: personal_motivation
Alvarado et al.	2017	High	Low perceived value or effectiveness	3	Topic3: personal_motivation
Baig et al.	2017	High	Lack of user engagement	3	Topic3: personal_motivation
Baig et al.	2017	High	Lack of interaction features	3	Topic3: personal_motivation
Baines R et al.	2022	High	Late Involvement of Patients	3	Topic3: personal_motivation
Baines R et al.	2022	High	Use of Ineffective Engagement Methods	3	Topic3: personal_motivation
Berardi et al.	2024	High	patients' choice and prederence	3	Topic3: personal_motivation
Bertolazzi et al.	2024	High	Lack of motivation	3	Topic3: personal_motivation
Bertolazzi et al.	2024	High	Personal preference	3	Topic3: personal_motivation
Borghouts et al.	2021	High	Lack of motivation	3	Topic3: personal_motivation
Borghouts et al.	2021	High	Lack of routine	3	Topic3: personal_motivation
Borghouts et al.	2021	High	Feeling forced by others	3	Topic3: personal_motivation
Dovigi et al.	2020	High	personal preference	3	Topic3: personal_motivation
Herrera et al.	2022	High	lack of motivation	3	Topic3: personal_motivation
Hewitt et al.	2022	High	Personal preferences	3	Topic3: personal_motivation
Jang-Jaccard et al.	2014	High	Lack of motivation	3	Topic3: personal_motivation
Jang-Jaccard et al.	2014	High	personal Preference	3	Topic3: personal_motivation
Jang-Jaccard et al.	2014	High	Lack of confidence	3	Topic3: personal_motivation
Kraaijkamp et al.	2021	High	Lack of motivation	3	Topic3: personal_motivation
Kruse et al.	2023	High	Disinterest of users	3	Topic3: personal_motivation
Rodrigues et al.	2024	High	Personal preference	3	Topic3: personal_motivation
Ross J et al.	2016	High	personal preference	3	Topic3: personal_motivation
Schreiweis et al.	2019	High	motivation	3	Topic3: personal_motivation
Schreiweis et al.	2019	High	lack of incentives	3	Topic3: personal_motivation
van Tilburg et al.	2024	High	Personal preferences	3	Topic3: personal_motivation
Wagle et al.	2023	High	Personal preferences	3	Topic3: personal_motivation
Alsabeeha et al.	2023	High	Limited vision ability	4	Topic4: environment_space
Alsahli et al.	2023	High	Accessibility limitations	4	Topic4: environment_space
Bertolazzi et al.	2024	High	Cognitive impairments	4	Topic4: environment_space
Chan RJ et al.	2021	High	Language limitations	4	Topic4: environment_space
Jarvis K et al.	2024	High	Cognitive impairments	4	Topic4: environment_space
Karlsen C et al.	2017	High	Physical limitation barriers	4	Topic4: environment_space
Kraaijkamp et al.	2021	High	Physical ability	4	Topic4: environment_space
Kruse C et al.	2020	High	Limited visual acuity	4	Topic4: environment_space
Kruse C et al.	2020	High	Limited hand-eye coordination	4	Topic4: environment_space
Saeed et al.	2020	High	Physical disabilities	4	Topic4: environment_space
Turcotte S et al.	2024	High	Physical impairment barriers	4	Topic4: environment_space
Turcotte S et al.	2024	High	Cognitive impairment barriers	4	Topic4: environment_space
Al-Samarraie H et al.	2020	High	Limited reimbursement policies	5	Topic5: reimbursement_insurance
Almathami et al.	2020	High	Reimbursement issues	5	Topic5: reimbursement_insurance
Alvarado et al.	2017	High	Lack of program reimbursement by insurance	5	Topic5: reimbursement_insurance
Costa et al.	2010	High	Lack of established reimbursement models	5	Topic5: reimbursement_insurance
Costa et al.	2010	High	Need for new reimbursement models	5	Topic5: reimbursement_insurance
Jang-Jaccard et al.	2014	High	no reimbursement	5	Topic5: reimbursement_insurance
Oudbier et al.	2024	High	No reimbursement	5	Topic5: reimbursement_insurance
Sagaro et al.	2020	High	Reimbursement challenges	5	Topic5: reimbursement_insurance
Serrano et al.	2023	High	no reimbursement	5	Topic5: reimbursement_insurance
van Tilburg et al.	2024	High	External financial incentive	5	Topic5: reimbursement_insurance
Almathami et al.	2020	High	Technological incompatibility	6	Topic6: technical_issues
Almathami et al.	2020	High	Cost issues	6	Topic6: technical_issues
Alsahli et al.	2023	High	Technical issues	6	Topic6: technical_issues
Baig et al.	2017	High	specific on-body placement of multiple biosensors	6	Topic6: technical_issues
Berry et al.	2016	High	Technical issues	6	Topic6: technical_issues
Bertolazzi et al.	2024	High	Cost issues	6	Topic6: technical_issues
Bertolazzi et al.	2024	High	Audio problems	6	Topic6: technical_issues
Borghouts et al.	2021	High	Technical issues	6	Topic6: technical_issues
Connolly et al.	2020	High	Technological problems	6	Topic6: technical_issues
Ferguson et al.	2021	High	Incorrect sensor positioning	6	Topic6: technical_issues
Gardiner S et al.	2012	High	Technical challenges	6	Topic6: technical_issues
Garrido S et al.	2019	High	Technical glitches	6	Topic6: technical_issues
Ghazal KY et al.	2024	High	Technical issues	6	Topic6: technical_issues
Gorst et al.	2014	High	Technical problems	6	Topic6: technical_issues
Hage et al.	2013	High	Technical problems	6	Topic6: technical_issues
Hage et al.	2013	High	Logistical problems	6	Topic6: technical_issues
Hage et al.	2013	High	System complexity	6	Topic6: technical_issues
Hardiker NR et al.	2010	High	Technology access limitations	6	Topic6: technical_issues
Helleman J et al.	2020	High	Technical issues	6	Topic6: technical_issues
Høyland et al.	2023	High	economic challenges	6	Topic6: technical_issues
Karlsen C et al.	2017	High	Technical malfunctions (false alarms)	6	Topic6: technical_issues
Karlsen C et al.	2017	High	Mechanical/software problems	6	Topic6: technical_issues
Kruse et al.	2023	High	Must teach users	6	Topic6: technical_issues
Kruse et al.	2019	High	Literacy challenges	6	Topic6: technical_issues
Kruse et al.	2022	High	Technical literacy limitations	6	Topic6: technical_issues
Kruse et al.	2022	High	Health literacy limitations	6	Topic6: technical_issues
Kruse et al.	2018	High	Technical difficulties	6	Topic6: technical_issues
Liverpool et al.	2020	High	Technical problems	6	Topic6: technical_issues
Margineanu et al.	2022	High	Technical accuracy limitations	6	Topic6: technical_issues
Margineanu et al.	2022	High	Hardware issues	6	Topic6: technical_issues
Margineanu et al.	2022	High	Software problems	6	Topic6: technical_issues
Moeller et al.	2022	High	Technical interruptions	6	Topic6: technical_issues
Moore K et al.	2021	High	Disruptive system features	6	Topic6: technical_issues
Muir et al.	2020	High	Technical support	6	Topic6: technical_issues
Nikolakis et al.	2024	High	Technical difficulties	6	Topic6: technical_issues
Opozda et al.	2024	High	Technical difficulties	6	Topic6: technical_issues
Oudbier et al.	2024	High	Technical difficulties	6	Topic6: technical_issues
Reynolds TL et al.	2023	High	Technical connectivity issues	6	Topic6: technical_issues
Rodrigues et al.	2024	High	Hardware problems	6	Topic6: technical_issues
Rogers H et al.	2017	High	Technical challenges	6	Topic6: technical_issues
Saeed et al.	2020	High	system performance problems	6	Topic6: technical_issues
Saeed et al.	2020	High	Bulky hardware	6	Topic6: technical_issues
Safiee et al.	2022	High	technical problems	6	Topic6: technical_issues
Simblett et al.	2018	High	Technical malfunctions	6	Topic6: technical_issues
Svendsen et al.	2020	High	login issues	6	Topic6: technical_issues
Turcotte S et al.	2024	High	Technical problems	6	Topic6: technical_issues
Turcotte S et al.	2024	High	Device problems	6	Topic6: technical_issues
van Tilburg et al.	2024	High	Technology issues	6	Topic6: technical_issues
Vo V et al.	2019	High	device problems	6	Topic6: technical_issues
Vyas et al.	2017	High	Technical issues	6	Topic6: technical_issues
Yi JS et al.	2021	High	Audio problems	6	Topic6: technical_issues
Young LB et al.	2011	High	Equipment malfunctions	6	Topic6: technical_issues
Alvarado et al.	2017	High	privacy concerns	8	Topic8: privacy_security
Baines R et al.	2022	High	Bureaucratic constraints	8	Topic8: privacy_security
Baines R et al.	2022	High	Ethical Constraints	8	Topic8: privacy_security
Berardi et al.	2024	High	data protection	8	Topic8: privacy_security
Berry et al.	2016	High	Safety concerns	8	Topic8: privacy_security
Berry et al.	2016	High	privacy concerns	8	Topic8: privacy_security
Bertolazzi et al.	2024	High	Privacy safety concerns	8	Topic8: privacy_security
Borghouts et al.	2021	High	Anonymity	8	Topic8: privacy_security
Connolly et al.	2020	High	Safety concerns	8	Topic8: privacy_security
Connolly et al.	2020	High	confidentiality issues	8	Topic8: privacy_security
Costa et al.	2010	High	Patient privacy concerns	8	Topic8: privacy_security
De Guzman et al.	2020	High	Location constraints	8	Topic8: privacy_security
De Guzman et al.	2020	High	Privacy concerns	8	Topic8: privacy_security
Ferguson et al.	2021	High	Privacy concerns	8	Topic8: privacy_security
Herrera et al.	2022	High	privacy concern	8	Topic8: privacy_security
Karlsen C et al.	2017	High	Privacy concerns	8	Topic8: privacy_security
Kruse et al.	2023	High	data presentation issues	8	Topic8: privacy_security
Kruse et al.	2018	High	Privacy concerns	8	Topic8: privacy_security
Liverpool et al.	2020	High	Time constraints	8	Topic8: privacy_security
Liverpool et al.	2020	High	Privacy concerns	8	Topic8: privacy_security
Margineanu et al.	2022	High	Privacy concerns	8	Topic8: privacy_security
Mazzuca et al.	2022	High	Privacy concerns	8	Topic8: privacy_security
Nittari G et al.	2020	High	Liability concerns	8	Topic8: privacy_security
Nittari G et al.	2020	High	Security concerns	8	Topic8: privacy_security
Nittari G et al.	2020	High	Privacy risks	8	Topic8: privacy_security
Reynolds TL et al.	2023	High	Data security requirements	8	Topic8: privacy_security
Ross J et al.	2016	High	reliability concerns	8	Topic8: privacy_security
Ross J et al.	2016	High	Liability concerns	8	Topic8: privacy_security
Ryan et al.	2024	High	Time constraints	8	Topic8: privacy_security
Scott Kruse et al.	2018	High	Privacy concerns	8	Topic8: privacy_security
Scott Kruse et al.	2018	High	Data security issues	8	Topic8: privacy_security
Serrano et al.	2023	High	Privacy concers	8	Topic8: privacy_security
Serrano et al.	2023	High	security concerns	8	Topic8: privacy_security
Shojaei P et al.	2024	High	Security vulnerabilities	8	Topic8: privacy_security
Simblett et al.	2018	High	privacy concerns	8	Topic8: privacy_security
Simblett et al.	2018	High	security concerns	8	Topic8: privacy_security
Vo V et al.	2019	High	Privacy concerns	8	Topic8: privacy_security
Vyas et al.	2017	High	Privacy concerns	8	Topic8: privacy_security
Vyas et al.	2017	High	ethical concerns	8	Topic8: privacy_security
Wagle et al.	2023	High	Privacy concerns	8	Topic8: privacy_security
Whitehead et al.	2023	High	privacy concerns	8	Topic8: privacy_security
Whitehead et al.	2023	High	safety concerns	8	Topic8: privacy_security
Zawahreh A et al.	2019	High	Security factors	8	Topic8: privacy_security
Alsahli et al.	2023	High	Technical support limitations	10	Topic10: support_assistance / psychosocial_emotional
Berardi et al.	2024	High	governance and management	10	Topic10: support_assistance / psychosocial_emotional
Bertolazzi et al.	2024	High	Sensory deficits	10	Topic10: support_assistance / psychosocial_emotional
Bertolazzi et al.	2024	High	Lack of technical support	10	Topic10: support_assistance / psychosocial_emotional
Chan RJ et al.	2021	High	Lack of technical support	10	Topic10: support_assistance / psychosocial_emotional
Elbaz et al.	2021	High	No caregiver support	10	Topic10: support_assistance / psychosocial_emotional
Ferguson et al.	2021	High	Insufficient workforce for monitoring	10	Topic10: support_assistance / psychosocial_emotional
Kruse C et al.	2020	High	Lack of technical support	10	Topic10: support_assistance / psychosocial_emotional
Moore K et al.	2021	High	Limited social support	10	Topic10: support_assistance / psychosocial_emotional
Rodrigues et al.	2024	High	Inadequate software	10	Topic10: support_assistance / psychosocial_emotional
Sagaro et al.	2020	High	Insufficient technical support	10	Topic10: support_assistance / psychosocial_emotional
Vo V et al.	2019	High	Limited provider support	10	Topic10: support_assistance / psychosocial_emotional
Almathami et al.	2020	High	Lack of body language	11	Topic11: psychosocial_emotional
Almathami et al.	2020	High	Low physician communication skills	11	Topic11: psychosocial_emotional
Almathami et al.	2020	High	Resistance to technology	11	Topic11: psychosocial_emotional
Almathami et al.	2020	High	Patients prefer face-to-face	11	Topic11: psychosocial_emotional
Borghouts et al.	2021	High	Fear of not understanding technology	11	Topic11: psychosocial_emotional
Borghouts et al.	2021	High	Fear of negative side effects	11	Topic11: psychosocial_emotional
Borghouts et al.	2021	High	Negative beliefs about help-seeking	11	Topic11: psychosocial_emotional
Borghouts et al.	2021	High	Negative experience with technology	11	Topic11: psychosocial_emotional
Borghouts et al.	2021	High	Concerns about confidentiality	11	Topic11: psychosocial_emotional
De Guzman et al.	2020	High	Lack of reimbursement	11	Topic11: psychosocial_emotional
Ghazal KY et al.	2024	High	Geographical barriers	11	Topic11: psychosocial_emotional
Herrera et al.	2022	High	prejudices on telehealth	11	Topic11: psychosocial_emotional
Jang-Jaccard et al.	2014	High	Lack of support	11	Topic11: psychosocial_emotional
Kruse et al.	2019	High	Concerns about privacy	11	Topic11: psychosocial_emotional
Noble et al.	2022	High	Concerns about privacy	11	Topic11: psychosocial_emotional
Noble et al.	2022	High	Isolation negatively impacting the patient	11	Topic11: psychosocial_emotional
Oudbier et al.	2024	High	lack of support	11	Topic11: psychosocial_emotional
Oudbier et al.	2024	High	Fear or concerns about technology	11	Topic11: psychosocial_emotional
Radhakrishnan et al.	2016	High	Resistance among healthcare professionals	11	Topic11: psychosocial_emotional
Reynolds TL et al.	2023	High	Clinician resistance	11	Topic11: psychosocial_emotional
Rodrigues et al.	2024	High	Reluctance to change	11	Topic11: psychosocial_emotional
Safiee et al.	2022	High	resistance to change	11	Topic11: psychosocial_emotional
Sagaro et al.	2020	High	Psychological stress	11	Topic11: psychosocial_emotional
Sagaro et al.	2020	High	Resistance to change	11	Topic11: psychosocial_emotional
Svendsen et al.	2020	High	lack of support	11	Topic11: psychosocial_emotional
Whitehead et al.	2023	High	fear of technology	11	Topic11: psychosocial_emotional
Al-Samarraie H et al.	2020	High	Limited tactile feedback capabilities	12	Topic12: usability_design
Almathami et al.	2020	High	Difficult to use the system	12	Topic12: usability_design
Almathami et al.	2020	High	Difficult to place the camera	12	Topic12: usability_design
Alvarado et al.	2017	High	Lack of customization	12	Topic12: usability_design
Alvarado et al.	2017	High	Content not engaging or relevant	12	Topic12: usability_design
Berardi et al.	2024	High	technology design and usability	12	Topic12: usability_design
Bertolazzi et al.	2024	High	Poorly designed interface	12	Topic12: usability_design
Bertolazzi et al.	2024	High	Overcomplicated information	12	Topic12: usability_design
Borghouts et al.	2021	High	Lack of personalization	12	Topic12: usability_design
Borghouts et al.	2021	High	Usability issues	12	Topic12: usability_design
Chan RJ et al.	2021	High	Complex implementation requirements	12	Topic12: usability_design
Connolly et al.	2020	High	Security issues	12	Topic12: usability_design
Foster MV et al.	2014	High	Poor interface readability	12	Topic12: usability_design
Foster MV et al.	2014	High	Complex navigation	12	Topic12: usability_design
Garrido S et al.	2019	High	Poor user interfaces	12	Topic12: usability_design
Garrido S et al.	2019	High	Limited personalization options	12	Topic12: usability_design
Hardiker NR et al.	2010	High	Usability issues	12	Topic12: usability_design
Karlsen C et al.	2017	High	Poor interface design	12	Topic12: usability_design
Kruse et al.	2023	High	Display issues	12	Topic12: usability_design
Liverpool et al.	2020	High	Usability issues	12	Topic12: usability_design
Moore K et al.	2021	High	Design flaws	12	Topic12: usability_design
Rodrigues et al.	2024	High	Poor user interface	12	Topic12: usability_design
Rodrigues et al.	2024	High	Lack of customizability	12	Topic12: usability_design
Sagaro et al.	2020	High	Poor interface design	12	Topic12: usability_design
Sagaro et al.	2020	High	Lack of readiness	12	Topic12: usability_design
Scott Kruse et al.	2018	High	Interface design issues	12	Topic12: usability_design
Shojaei P et al.	2024	High	Complex implementation requirements	12	Topic12: usability_design
Simblett et al.	2018	High	Limited/inconvenient placement	12	Topic12: usability_design
Svendsen et al.	2020	High	lack of personalization	12	Topic12: usability_design
Turcotte S et al.	2024	High	Usability issues	12	Topic12: usability_design
Al-Samarraie H et al.	2020	High	Limited infrastructure	13	Topic13: infrastructure / access_availability / space
Aref-Adib et al.	2019	High	Infrastructure limits equipment space WiFi	13	Topic13: infrastructure / access_availability / space
Bu et al.	2022	High	Limited clinical infrastructure	13	Topic13: infrastructure / access_availability / space
Dovigi et al.	2020	High	Limited clinical information	13	Topic13: infrastructure / access_availability / space
Ferguson et al.	2021	High	Inadequate infrastructure	13	Topic13: infrastructure / access_availability / space
Huerne K et al.	2024	High	Infrastructure challenges	13	Topic13: infrastructure / access_availability / space
Kruse et al.	2019	High	lack of infrastructure	13	Topic13: infrastructure / access_availability / space
Kruse et al.	2022	High	Infrastructure gaps	13	Topic13: infrastructure / access_availability / space
Mazzuca et al.	2022	High	infrastructure issues	13	Topic13: infrastructure / access_availability / space
Rettinger et al.	2023	High	lack of infrastructure	13	Topic13: infrastructure / access_availability / space
Sagaro et al.	2020	High	Weak tech infrastructure	13	Topic13: infrastructure / access_availability / space
Saliba V et al.	2012	High	poor infrastructure	13	Topic13: infrastructure / access_availability / space
Sung M et al.	2022	High	Limited infrastructure	13	Topic13: infrastructure / access_availability / space
Walthall et al.	2022	High	Limited healthcare infrastructure	13	Topic13: infrastructure / access_availability / space
Aref-Adib et al.	2019	High	Privacy security concerns	14	Topic14: privacy / privacy_security / safety
Berardi et al.	2024	High	privacy	14	Topic14: privacy / privacy_security / safety
Burshtein J et al.	2023	High	Privacy space limitations	14	Topic14: privacy / privacy_security / safety
Cunha et al.	2023	High	Privacy and security concerns	14	Topic14: privacy / privacy_security / safety
Dovigi et al.	2020	High	privacy breach risks	14	Topic14: privacy / privacy_security / safety
Lyzwinski et al.	2018	High	concerns about patient privacy	14	Topic14: privacy / privacy_security / safety
Safiee et al.	2022	High	data privacy	14	Topic14: privacy / privacy_security / safety
van Tilburg et al.	2024	High	Privacy and safety	14	Topic14: privacy / privacy_security / safety
Alvarado et al.	2017	High	Timing of patient-provider interactions	15	Topic15: provider_patient_communication / extraversion
Borghouts et al.	2021	High	Extraversion	15	Topic15: provider_patient_communication / extraversion
Borghouts et al.	2021	High	Communication preference	15	Topic15: provider_patient_communication / extraversion
Connolly et al.	2020	High	Poor communication	15	Topic15: provider_patient_communication / extraversion
Connolly et al.	2020	High	Disruptions to conversation flow	15	Topic15: provider_patient_communication / extraversion
Dovigi et al.	2020	High	lack of emotional support	15	Topic15: provider_patient_communication / extraversion
Dovigi et al.	2020	High	difficulties in maintaining dialogue	15	Topic15: provider_patient_communication / extraversion
Radhakrishnan et al.	2016	High	Interprofessional communication	15	Topic15: provider_patient_communication / extraversion
Rodrigues et al.	2024	High	Loss of clinical autonomy	15	Topic15: provider_patient_communication / extraversion
Safiee et al.	2022	High	lack of emotional support	15	Topic15: provider_patient_communication / extraversion
Turcotte S et al.	2024	High	Communication lag issues	15	Topic15: provider_patient_communication / extraversion
Alsabeeha et al.	2023	High	Limited hardware access	16	Topic16: access_availability
Alsabeeha et al.	2023	High	Limited platform accessibility	16	Topic16: access_availability
Alvarado et al.	2017	High	Limited internet access	16	Topic16: access_availability
Antonio et al.	2024	High	Device access limitations	16	Topic16: access_availability
Baines R et al.	2022	High	Access inequalities	16	Topic16: access_availability
Borghouts et al.	2021	High	Homelessness	16	Topic16: access_availability
Bu et al.	2022	High	Limited equipment access	16	Topic16: access_availability
Bu et al.	2022	High	Limited service integration	16	Topic16: access_availability
Bu et al.	2022	High	Limited resources	16	Topic16: access_availability
Burshtein J et al.	2023	High	Device access limitations	16	Topic16: access_availability
Chan RJ et al.	2021	High	Limited resources	16	Topic16: access_availability
Connolly et al.	2020	High	limited space	16	Topic16: access_availability
Cunha et al.	2023	High	Limited internet access	16	Topic16: access_availability
Cunha et al.	2023	High	Lack of devices	16	Topic16: access_availability
Foster MV et al.	2014	High	Input device limitations (buttons, touchscreen, mouse)	16	Topic16: access_availability
Golden BN et al.	2024	High	Lack of necessary equipment	16	Topic16: access_availability
Hage et al.	2013	High	Social inequalities	16	Topic16: access_availability
Hage et al.	2013	High	Availability of alternatives to e-Health services	16	Topic16: access_availability
Herrera et al.	2022	High	platform access limited to computers	16	Topic16: access_availability
Karlsen C et al.	2017	High	Limited coverage range	16	Topic16: access_availability
Koivunen et al.	2018	High	Limited service coordination	16	Topic16: access_availability
Koivunen et al.	2018	High	Limited internet access	16	Topic16: access_availability
Kruse et al.	2019	High	Lack of necessary equipment	16	Topic16: access_availability
Kruse et al.	2018	High	Lack of necessary devices	16	Topic16: access_availability
Moeller et al.	2022	High	Limited clinic access	16	Topic16: access_availability
Moore K et al.	2021	High	Unreliable devices	16	Topic16: access_availability
Rogers H et al.	2017	High	Equipment accessibility	16	Topic16: access_availability
Saliba V et al.	2012	High	Limited resources	16	Topic16: access_availability
Schreiweis et al.	2019	High	unsuited services	16	Topic16: access_availability
Simblett et al.	2018	High	Poor phone network coverage	16	Topic16: access_availability
Turcotte S et al.	2024	High	Device access limitations	16	Topic16: access_availability
Turgoose D et al.	2018	High	Limited internet service	16	Topic16: access_availability
Turgoose D et al.	2018	High	Service accessibility issues	16	Topic16: access_availability
Walthall et al.	2022	High	Limited platform suitability	16	Topic16: access_availability
Zawahreh A et al.	2019	High	Workload constraints	16	Topic16: access_availability
Al-Samarraie H et al.	2020	High	Limited system quality	17	Topic17: quality_performance / concern / technological
Al-Samarraie H et al.	2020	High	Limited system performance	17	Topic17: quality_performance / concern / technological
Alvarado et al.	2017	High	Lack of accuracy or reliability	17	Topic17: quality_performance / concern / technological
Baig et al.	2017	High	Signal quality issues	17	Topic17: quality_performance / concern / technological
Baig et al.	2017	High	Limited accuracy of clinical decision support systems	17	Topic17: quality_performance / concern / technological
Connolly et al.	2020	High	legal concerns	17	Topic17: quality_performance / concern / technological
Ferguson et al.	2021	High	Slow system response times	17	Topic17: quality_performance / concern / technological
Ferguson et al.	2021	High	Legal liability concerns	17	Topic17: quality_performance / concern / technological
Gardiner S et al.	2012	High	Limited diagnostic capabilities	17	Topic17: quality_performance / concern / technological
Jarvis K et al.	2024	High	Limited system interoperability	17	Topic17: quality_performance / concern / technological
Karlsen C et al.	2017	High	System interference issues	17	Topic17: quality_performance / concern / technological
Radhakrishnan et al.	2016	High	Perceptions of effectiveness	17	Topic17: quality_performance / concern / technological
Ross J et al.	2016	High	unplanned downtime	17	Topic17: quality_performance / concern / technological
Saliba V et al.	2012	High	Limited system integration	17	Topic17: quality_performance / concern / technological
Alvarado et al.	2017	High	Labor- and time-intensive for providers	18	Topic18: time_workload / generation
Baig et al.	2017	High	delays in alert generation	18	Topic18: time_workload / generation
Baines R et al.	2022	High	Limited financial resources	18	Topic18: time_workload / generation
Baines R et al.	2022	High	Limited time resources	18	Topic18: time_workload / generation
Burshtein J et al.	2023	High	Time availability constraints	18	Topic18: time_workload / generation
Chua et al.	2024	High	Staff shortages	18	Topic18: time_workload / generation
De Guzman et al.	2020	High	Increased workload for clinicians	18	Topic18: time_workload / generation
Ferguson et al.	2021	High	After-hours care management issues	18	Topic18: time_workload / generation
Kruse et al.	2023	High	Increases nursing activity	18	Topic18: time_workload / generation
Kruse et al.	2018	High	Provider resource limitations	18	Topic18: time_workload / generation
Muir et al.	2020	High	Scheduling	18	Topic18: time_workload / generation
Ryan et al.	2024	High	Staff resource limitations	18	Topic18: time_workload / generation
Ryan et al.	2024	High	Time-consuming assessments	18	Topic18: time_workload / generation
Saeed et al.	2020	High	Long loading times	18	Topic18: time_workload / generation
Sung M et al.	2022	High	Limited financial resources	18	Topic18: time_workload / generation
Walthall et al.	2022	High	Limited implementation resources	18	Topic18: time_workload / generation
Al-Samarraie H et al.	2020	High	High startup costs	19	Topic19: cost_financial / space / personal
Al-Samarraie H et al.	2020	High	High initial investment	19	Topic19: cost_financial / space / personal
Al-Samarraie H et al.	2020	High	Limited affordability	19	Topic19: cost_financial / space / personal
Al-Samarraie H et al.	2020	High	Limited insurance coverage	19	Topic19: cost_financial / space / personal
Alsabeeha et al.	2023	High	Limited insurance coverage	19	Topic19: cost_financial / space / personal
Alsahli et al.	2023	High	Financial barriers	19	Topic19: cost_financial / space / personal
Alsahli et al.	2023	High	Reimbursement limitations	19	Topic19: cost_financial / space / personal
Berardi et al.	2024	High	innovation investment and financial risk	19	Topic19: cost_financial / space / personal
Berardi et al.	2024	High	evidence based implementation	19	Topic19: cost_financial / space / personal
Bu et al.	2022	High	Limited implementation consistency	19	Topic19: cost_financial / space / personal
Burshtein J et al.	2023	High	Financial barriers	19	Topic19: cost_financial / space / personal
Chan RJ et al.	2021	High	High program costs	19	Topic19: cost_financial / space / personal
Chan RJ et al.	2021	High	High labor maintenance costs	19	Topic19: cost_financial / space / personal
Costa et al.	2010	High	Slow confirmation of cost-benefit data	19	Topic19: cost_financial / space / personal
Cunha et al.	2023	High	Income barriers	19	Topic19: cost_financial / space / personal
Cunha et al.	2023	High	Geographic barriers	19	Topic19: cost_financial / space / personal
Cunha et al.	2023	High	Insurance coverage limitations	19	Topic19: cost_financial / space / personal
Dovigi et al.	2020	High	Reimbursement concerns	19	Topic19: cost_financial / space / personal
Ferguson et al.	2021	High	High device costs	19	Topic19: cost_financial / space / personal
Gardiner S et al.	2012	High	High costs	19	Topic19: cost_financial / space / personal
Gentry et al.	2019	High	Cost barriers	19	Topic19: cost_financial / space / personal
Gentry et al.	2019	High	Reimbursement limitations	19	Topic19: cost_financial / space / personal
Ghazal KY et al.	2024	High	Adoption challenges	19	Topic19: cost_financial / space / personal
Ghazal KY et al.	2024	High	Financial burden	19	Topic19: cost_financial / space / personal
Ghazal KY et al.	2024	High	Adoption challenges	19	Topic19: cost_financial / space / personal
Golden BN et al.	2024	High	Personal financial burden	19	Topic19: cost_financial / space / personal
Hardiker NR et al.	2010	High	Economic barriers	19	Topic19: cost_financial / space / personal
Helleman J et al.	2020	High	Variable ongoing costs	19	Topic19: cost_financial / space / personal
Herrera et al.	2022	High	lack of funding	19	Topic19: cost_financial / space / personal
Huerne K et al.	2024	High	Socioeconomic barriers	19	Topic19: cost_financial / space / personal
Huerne K et al.	2024	High	Unclear economic costs	19	Topic19: cost_financial / space / personal
Jang-Jaccard et al.	2014	High	Government regulatory constraints	19	Topic19: cost_financial / space / personal
Jang-Jaccard et al.	2014	High	high cost	19	Topic19: cost_financial / space / personal
Kruse C et al.	2020	High	High costs	19	Topic19: cost_financial / space / personal
Kruse et al.	2019	High	Cost barriers	19	Topic19: cost_financial / space / personal
Kruse et al.	2022	High	Cost barriers	19	Topic19: cost_financial / space / personal
Kruse et al.	2022	High	Reimbursement limitations	19	Topic19: cost_financial / space / personal
Lyzwinski et al.	2018	High	Licensing restrictions	19	Topic19: cost_financial / space / personal
Muir et al.	2020	High	lack of Funding	19	Topic19: cost_financial / space / personal
Nittari G et al.	2020	High	Reimbursement limitations	19	Topic19: cost_financial / space / personal
Nittari G et al.	2020	High	Resource limitations	19	Topic19: cost_financial / space / personal
Rodrigues et al.	2024	High	No funding and financial incentives	19	Topic19: cost_financial / space / personal
Ross J et al.	2016	High	High costs	19	Topic19: cost_financial / space / personal
Sagaro et al.	2020	High	Financial constraints	19	Topic19: cost_financial / space / personal
Scott Kruse et al.	2018	High	Cost barriers	19	Topic19: cost_financial / space / personal
Scott Kruse et al.	2018	High	Reimbursement limitations	19	Topic19: cost_financial / space / personal
Scott Kruse et al.	2018	High	Equipment limitations	19	Topic19: cost_financial / space / personal
Scott Kruse et al.	2018	High	Implementation framework gaps	19	Topic19: cost_financial / space / personal
Scott Kruse et al.	2018	High	Economic barriers	19	Topic19: cost_financial / space / personal
Simblett et al.	2018	High	Financial costs	19	Topic19: cost_financial / space / personal
Turcotte S et al.	2024	High	Cost barriers	19	Topic19: cost_financial / space / personal
Turcotte S et al.	2024	High	Environmental limitations	19	Topic19: cost_financial / space / personal
Turgoose D et al.	2018	High	Lack of quiet spaces	19	Topic19: cost_financial / space / personal
Vo V et al.	2019	High	Cost barriers	19	Topic19: cost_financial / space / personal
Xyrichis et al.	2021	High	Implementation costs	19	Topic19: cost_financial / space / personal
Zawahreh A et al.	2019	High	Time limitations	19	Topic19: cost_financial / space / personal
Alvarado et al.	2017	High	Technology is cost prohibitive to the patient	20	Topic20: technology / usability / tech
Bertolazzi et al.	2024	High	Tech perceived demanding	20	Topic20: technology / usability / tech
Bertolazzi et al.	2024	High	Scarce patient involvement tech development	20	Topic20: technology / usability / tech
Borghouts et al.	2021	High	Skepticism of technology as treatment	20	Topic20: technology / usability / tech
Costa et al.	2010	High	Legal framework behind technological development	20	Topic20: technology / usability / tech
De Guzman et al.	2020	High	Technology shortfalls	20	Topic20: technology / usability / tech
Foong et al.	2020	High	Privacy concerns with home technology	20	Topic20: technology / usability / tech
Ghazal KY et al.	2024	High	Uneven technology use	20	Topic20: technology / usability / tech
Hage et al.	2013	High	Poor usability	20	Topic20: technology / usability / tech
Herrera et al.	2022	High	frustration and difficulty in using technology	20	Topic20: technology / usability / tech
Høyland et al.	2023	High	Installation delays for technology	20	Topic20: technology / usability / tech
Huerne K et al.	2024	High	Technology accessibility	20	Topic20: technology / usability / tech
Kruse et al.	2019	High	Technology gaps	20	Topic20: technology / usability / tech
Kruse et al.	2022	High	Technology availability	20	Topic20: technology / usability / tech
Oudbier et al.	2024	High	Unfamiliarity with technology	20	Topic20: technology / usability / tech
Oudbier et al.	2024	High	Technology undermines professional identity	20	Topic20: technology / usability / tech
Oudbier et al.	2024	High	Doubts about patient tech ability	20	Topic20: technology / usability / tech
Serrano et al.	2023	High	limited trust of technology	20	Topic20: technology / usability / tech
Stephenson A et al.	2022	High	Technology availability limitations	20	Topic20: technology / usability / tech
Sung M et al.	2022	High	Poor technology usability	20	Topic20: technology / usability / tech
Svendsen et al.	2020	High	Poor usability	20	Topic20: technology / usability / tech
Walthall et al.	2022	High	Technology instability	20	Topic20: technology / usability / tech
Zawahreh A et al.	2019	High	tech not available	20	Topic20: technology / usability / tech
Borghouts et al.	2021	High	Negative experience with mental health services	21	Topic21: healthcare / access_availability / system
Costa et al.	2010	High	Different reimbursement schemes across healthcare systems	21	Topic21: healthcare / access_availability / system
Ferguson et al.	2021	High	Limited coverage by healthcare systems	21	Topic21: healthcare / access_availability / system
Foong et al.	2020	High	Healthcare staff shortages	21	Topic21: healthcare / access_availability / system
Ghazal KY et al.	2024	High	Healthcare disparities	21	Topic21: healthcare / access_availability / system
Ghazal KY et al.	2024	High	Insufficient training for healthcare professionals	21	Topic21: healthcare / access_availability / system
Golden BN et al.	2024	High	Healthcare access inequities	21	Topic21: healthcare / access_availability / system
Stephenson A et al.	2022	High	Healthcare costs	21	Topic21: healthcare / access_availability / system
van Tilburg et al.	2024	High	Patient-health care professional relationship	21	Topic21: healthcare / access_availability / system
Almathami et al.	2020	High	System and device size and weight	22	Topic22: system / discomfort / technical_issue
Antonio et al.	2024	High	System usability issues	22	Topic22: system / discomfort / technical_issue
Costa et al.	2010	High	System handling failures by some patients	22	Topic22: system / discomfort / technical_issue
Ferguson et al.	2021	High	Device discomfort	22	Topic22: system / discomfort / technical_issue
Rodrigues et al.	2024	High	Poor system design	22	Topic22: system / discomfort / technical_issue
Saeed et al.	2020	High	Discomfort using the system	22	Topic22: system / discomfort / technical_issue
Simblett et al.	2018	High	Speed of system	22	Topic22: system / discomfort / technical_issue
Sung M et al.	2022	High	System interoperability issues	22	Topic22: system / discomfort / technical_issue
Wagle et al.	2023	High	System slow	22	Topic22: system / discomfort / technical_issue
Al-Samarraie H et al.	2020	High	Limited connectivity	23	Topic23: connectivity / access / connection
Al-Samarraie H et al.	2020	High	Limited network reliability	23	Topic23: connectivity / access / connection
Almathami et al.	2020	High	Slow Internet speed	23	Topic23: connectivity / access / connection
Almathami et al.	2020	High	Poor audio quality	23	Topic23: connectivity / access / connection
Almathami et al.	2020	High	Poor video quality	23	Topic23: connectivity / access / connection
Almathami et al.	2020	High	Internet access issue	23	Topic23: connectivity / access / connection
Almathami et al.	2020	High	Poor signal coverage	23	Topic23: connectivity / access / connection
Almathami et al.	2020	High	Wireless issue or poor signal	23	Topic23: connectivity / access / connection
Alsabeeha et al.	2023	High	poor internet	23	Topic23: connectivity / access / connection
Alsabeeha et al.	2023	High	Poor audio quality	23	Topic23: connectivity / access / connection
Alsabeeha et al.	2023	High	Poor video quality	23	Topic23: connectivity / access / connection
Alvarado et al.	2017	High	Low integration into provider work flow	23	Topic23: connectivity / access / connection
Baig et al.	2017	High	Connectivity problems	23	Topic23: connectivity / access / connection
Bertolazzi et al.	2024	High	Connectivity problems	23	Topic23: connectivity / access / connection
Borghouts et al.	2021	High	Not understanding data	23	Topic23: connectivity / access / connection
Boyle LD et al.	2022	High	Limited ATT knowledge	23	Topic23: connectivity / access / connection
Bu et al.	2022	High	Limited internet reliability	23	Topic23: connectivity / access / connection
Bu et al.	2022	High	Limited phone connectivity	23	Topic23: connectivity / access / connection
Bu et al.	2022	High	Poor audio quality	23	Topic23: connectivity / access / connection
Bu et al.	2022	High	Poor video quality	23	Topic23: connectivity / access / connection
Burshtein J et al.	2023	High	Internet connectivity requirements	23	Topic23: connectivity / access / connection
Chua et al.	2024	High	Poor internet connectivity	23	Topic23: connectivity / access / connection
Costa et al.	2010	High	Problems with antenna positioning	23	Topic23: connectivity / access / connection
Costa et al.	2010	High	Transmission difficulties	23	Topic23: connectivity / access / connection
De Guzman et al.	2020	High	connectivity problems in rural areas	23	Topic23: connectivity / access / connection
De Guzman et al.	2020	High	Service interruptions in rural areas	23	Topic23: connectivity / access / connection
De Guzman et al.	2020	High	Internet access	23	Topic23: connectivity / access / connection
De Guzman et al.	2020	High	licensing requirements	23	Topic23: connectivity / access / connection
De Guzman et al.	2020	High	connectivity issues	23	Topic23: connectivity / access / connection
Elbaz et al.	2021	High	Connection difficulties	23	Topic23: connectivity / access / connection
Gentry et al.	2019	High	Internet connectivity issues	23	Topic23: connectivity / access / connection
Golden BN et al.	2024	High	Poor internet access	23	Topic23: connectivity / access / connection
Helleman J et al.	2020	High	Slow internet connection	23	Topic23: connectivity / access / connection
Herrera et al.	2022	High	issues with access	23	Topic23: connectivity / access / connection
Herrera et al.	2022	High	low connectivity	23	Topic23: connectivity / access / connection
Jang-Jaccard et al.	2014	High	Limited Internet availability and reliability	23	Topic23: connectivity / access / connection
Jarvis K et al.	2024	High	Limited device and internet access	23	Topic23: connectivity / access / connection
Koivunen et al.	2018	High	Connection problems	23	Topic23: connectivity / access / connection
Koivunen et al.	2018	High	Poor image quality	23	Topic23: connectivity / access / connection
Koivunen et al.	2018	High	Poor sound quality	23	Topic23: connectivity / access / connection
Kraaijkamp et al.	2021	High	Cognitive problems	23	Topic23: connectivity / access / connection
Kruse C et al.	2020	High	Limited auditory acuity	23	Topic23: connectivity / access / connection
Kruse et al.	2023	High	Manual entry of data	23	Topic23: connectivity / access / connection
Kruse et al.	2022	High	Internet connectivity issues	23	Topic23: connectivity / access / connection
Mazzuca et al.	2022	High	Poor internet connectivity	23	Topic23: connectivity / access / connection
Muir et al.	2020	High	Connection	23	Topic23: connectivity / access / connection
Nittari G et al.	2020	High	Internet access disparities	23	Topic23: connectivity / access / connection
Noble et al.	2022	High	internet connection	23	Topic23: connectivity / access / connection
Noble et al.	2022	High	Poor internet	23	Topic23: connectivity / access / connection
Radhakrishnan et al.	2016	High	connectivity issues	23	Topic23: connectivity / access / connection
Reynolds TL et al.	2023	High	No broadband access	23	Topic23: connectivity / access / connection
Reynolds TL et al.	2023	High	Policies restricting parental access	23	Topic23: connectivity / access / connection
Rodrigues et al.	2024	High	Poor connection	23	Topic23: connectivity / access / connection
Rodrigues et al.	2024	High	Medico legal liability issues	23	Topic23: connectivity / access / connection
Rogers H et al.	2017	High	Bandwidth and signal limitations	23	Topic23: connectivity / access / connection
Ross J et al.	2016	High	connectivity issues	23	Topic23: connectivity / access / connection
Ryan et al.	2024	High	Poor audio/video quality	23	Topic23: connectivity / access / connection
Ryan et al.	2024	High	poor internet	23	Topic23: connectivity / access / connection
Sagaro et al.	2020	High	Poor internet	23	Topic23: connectivity / access / connection
Sagaro et al.	2020	High	Poor connectivity or coverage	23	Topic23: connectivity / access / connection
Sagaro et al.	2020	High	Telecom service issues	23	Topic23: connectivity / access / connection
Scott Kruse et al.	2018	High	poor internet	23	Topic23: connectivity / access / connection
Stephenson A et al.	2022	High	Internet connectivity issues	23	Topic23: connectivity / access / connection
Subedi N et al.	2020	High	Insufficient internet connectivity	23	Topic23: connectivity / access / connection
Turcotte S et al.	2024	High	Connectivity issues	23	Topic23: connectivity / access / connection
Turgoose D et al.	2018	High	Connection problems	23	Topic23: connectivity / access / connection
Vo V et al.	2019	High	poor internet	23	Topic23: connectivity / access / connection
Wagle et al.	2023	High	Poor internet connectivity	23	Topic23: connectivity / access / connection
Wagle et al.	2023	High	Navigation difficulties	23	Topic23: connectivity / access / connection
Wagle et al.	2023	High	No access to decision makers	23	Topic23: connectivity / access / connection
Walthall et al.	2022	High	Equipment difficulties	23	Topic23: connectivity / access / connection
Walthall et al.	2022	High	Internet connection issues	23	Topic23: connectivity / access / connection
Walthall et al.	2022	High	Poor sound quality	23	Topic23: connectivity / access / connection
Whitehead et al.	2023	High	lack of personal connection affects relationship	23	Topic23: connectivity / access / connection
Yi JS et al.	2021	High	Connectivity issues	23	Topic23: connectivity / access / connection
Yi JS et al.	2021	High	Poor visual quality	23	Topic23: connectivity / access / connection
Yi JS et al.	2021	High	Limited broadband access	23	Topic23: connectivity / access / connection
Zawahreh A et al.	2019	High	Hearing difficulties	23	Topic23: connectivity / access / connection
Al-Samarraie H et al.	2020	High	Complex medical regulations	24	Topic24: legal_regulatory / technical_issue / clinical_limitation
Al-Samarraie H et al.	2020	High	Complex compliance requirements	24	Topic24: legal_regulatory / technical_issue / clinical_limitation
Almathami et al.	2020	High	Policy and law issues	24	Topic24: legal_regulatory / technical_issue / clinical_limitation
Alsahli et al.	2023	High	Policy challenges	24	Topic24: legal_regulatory / technical_issue / clinical_limitation
Berardi et al.	2024	High	Universal coverage	24	Topic24: legal_regulatory / technical_issue / clinical_limitation
Berardi et al.	2024	High	policy	24	Topic24: legal_regulatory / technical_issue / clinical_limitation
Berardi et al.	2024	High	regulation and reform	24	Topic24: legal_regulatory / technical_issue / clinical_limitation
Berardi et al.	2024	High	mental healthcare integration	24	Topic24: legal_regulatory / technical_issue / clinical_limitation
Berardi et al.	2024	High	public and private mental healthcare systems	24	Topic24: legal_regulatory / technical_issue / clinical_limitation
Costa et al.	2010	High	Unclear legal responsibility for immediate response	24	Topic24: legal_regulatory / technical_issue / clinical_limitation
Costa et al.	2010	High	Need clinical guidelines for remote monitoring protocols	24	Topic24: legal_regulatory / technical_issue / clinical_limitation
Ferguson et al.	2021	High	Insufficient training	24	Topic24: legal_regulatory / technical_issue / clinical_limitation
Golden BN et al.	2024	High	Infrastructure limitations	24	Topic24: legal_regulatory / technical_issue / clinical_limitation
Hage et al.	2013	High	Insufficient resources	24	Topic24: legal_regulatory / technical_issue / clinical_limitation
Hage et al.	2013	High	Regulatory problems	24	Topic24: legal_regulatory / technical_issue / clinical_limitation
Høyland et al.	2023	High	Management challenges	24	Topic24: legal_regulatory / technical_issue / clinical_limitation
Jang-Jaccard et al.	2014	High	Lack of laws	24	Topic24: legal_regulatory / technical_issue / clinical_limitation
Koivunen et al.	2018	High	Hearing limitations	24	Topic24: legal_regulatory / technical_issue / clinical_limitation
Liverpool et al.	2020	High	Support limitations	24	Topic24: legal_regulatory / technical_issue / clinical_limitation
Margineanu et al.	2022	High	Infrastructure limitations	24	Topic24: legal_regulatory / technical_issue / clinical_limitation
Mazzuca et al.	2022	High	Inadequate legal frameworks	24	Topic24: legal_regulatory / technical_issue / clinical_limitation
Muir et al.	2020	High	lack of Space	24	Topic24: legal_regulatory / technical_issue / clinical_limitation
Nittari G et al.	2020	High	Non-standardized consent processes	24	Topic24: legal_regulatory / technical_issue / clinical_limitation
Nittari G et al.	2020	High	Regulatory uncertainty	24	Topic24: legal_regulatory / technical_issue / clinical_limitation
Nittari G et al.	2020	High	Lack of standardized guidelines	24	Topic24: legal_regulatory / technical_issue / clinical_limitation
Nittari G et al.	2020	High	Cross-state licensing issues	24	Topic24: legal_regulatory / technical_issue / clinical_limitation
Oudbier et al.	2024	High	Insufficient training	24	Topic24: legal_regulatory / technical_issue / clinical_limitation
Rettinger et al.	2023	High	no regulations available	24	Topic24: legal_regulatory / technical_issue / clinical_limitation
Ross J et al.	2016	High	Absence or inadequacy of legislation, policies	24	Topic24: legal_regulatory / technical_issue / clinical_limitation
Scott Kruse et al.	2018	High	Workflow challenges	24	Topic24: legal_regulatory / technical_issue / clinical_limitation
Shojaei P et al.	2024	High	Regulatory compliance requirements	24	Topic24: legal_regulatory / technical_issue / clinical_limitation
Turcotte S et al.	2024	High	Support limitations	24	Topic24: legal_regulatory / technical_issue / clinical_limitation
Turcotte S et al.	2024	High	Privacy limitations	24	Topic24: legal_regulatory / technical_issue / clinical_limitation
Zawahreh A et al.	2019	High	Insufficient training	24	Topic24: legal_regulatory / technical_issue / clinical_limitation
Almathami et al.	2020	High	Lack of system cross-synchronization	25	Topic25: integration_workflow / legal_regulatory
Alsahli et al.	2023	High	System integration difficulties	25	Topic25: integration_workflow / legal_regulatory
Borghouts et al.	2021	High	Lack of integration into practice	25	Topic25: integration_workflow / legal_regulatory
Chua et al.	2024	High	Lack of centralized scheduling/data systems	25	Topic25: integration_workflow / legal_regulatory
Høyland et al.	2023	High	Need for updated equipment	25	Topic25: integration_workflow / legal_regulatory
Jang-Jaccard et al.	2014	High	difficulty in solving interoperability issue	25	Topic25: integration_workflow / legal_regulatory
Jarvis K et al.	2024	High	Lack of clinical workflow integration	25	Topic25: integration_workflow / legal_regulatory
Kruse et al.	2023	High	Multiple devices complicates monitoring	25	Topic25: integration_workflow / legal_regulatory
Kruse et al.	2022	High	Provider workflow issues	25	Topic25: integration_workflow / legal_regulatory
Kruse et al.	2022	High	System interoperability problems	25	Topic25: integration_workflow / legal_regulatory
Liverpool et al.	2020	High	Integration challenges	25	Topic25: integration_workflow / legal_regulatory
Rodrigues et al.	2024	High	Double documentation	25	Topic25: integration_workflow / legal_regulatory
Sagaro et al.	2020	High	Integration challenges	25	Topic25: integration_workflow / legal_regulatory
Scott Kruse et al.	2018	High	Interoperability problems	25	Topic25: integration_workflow / legal_regulatory
Shojaei P et al.	2024	High	Interoperability issues	25	Topic25: integration_workflow / legal_regulatory
Al-Samarraie H et al.	2020	High	Limited knowledge and education	26	Topic26: literacy / digital / training_knowledge
Alvarado et al.	2017	High	digital literacy	26	Topic26: literacy / digital / training_knowledge
Aref-Adib et al.	2019	High	digital literacy	26	Topic26: literacy / digital / training_knowledge
Bertolazzi et al.	2024	High	digital literacy	26	Topic26: literacy / digital / training_knowledge
Borghouts et al.	2021	High	Low digital health literacy	26	Topic26: literacy / digital / training_knowledge
Boyle LD et al.	2022	High	Digital divide	26	Topic26: literacy / digital / training_knowledge
Cunha et al.	2023	High	Digital literacy limitations	26	Topic26: literacy / digital / training_knowledge
Elbaz et al.	2021	High	Digital divide	26	Topic26: literacy / digital / training_knowledge
Huerne K et al.	2024	High	Digital literacy limitations	26	Topic26: literacy / digital / training_knowledge
Jang-Jaccard et al.	2014	High	digital literacy	26	Topic26: literacy / digital / training_knowledge
Koivunen et al.	2018	High	digital literacy	26	Topic26: literacy / digital / training_knowledge
Kruse C et al.	2020	High	digital literacy	26	Topic26: literacy / digital / training_knowledge
Noble et al.	2022	High	digital literacy	26	Topic26: literacy / digital / training_knowledge
Rettinger et al.	2023	High	limited digital skills	26	Topic26: literacy / digital / training_knowledge
Ross J et al.	2016	High	digital literacy	26	Topic26: literacy / digital / training_knowledge
Schreiweis et al.	2019	High	digital literacy	26	Topic26: literacy / digital / training_knowledge
Serrano et al.	2023	High	digital literacy	26	Topic26: literacy / digital / training_knowledge
Sung M et al.	2022	High	digital literacy	26	Topic26: literacy / digital / training_knowledge
Svendsen et al.	2020	High	digital literacy	26	Topic26: literacy / digital / training_knowledge
Turgoose D et al.	2018	High	digital literacy	26	Topic26: literacy / digital / training_knowledge
Walthall et al.	2022	High	digital literacy	26	Topic26: literacy / digital / training_knowledge
Whitehead et al.	2023	High	digital literacy	26	Topic26: literacy / digital / training_knowledge
Whitehead et al.	2023	High	lack of native language	26	Topic26: literacy / digital / training_knowledge
Zawahreh A et al.	2019	High	digital literacy	26	Topic26: literacy / digital / training_knowledge
Berardi et al.	2024	High	gender and cutural sensitivity	27	Topic27: symptom / sensory / impairment
Bertolazzi et al.	2024	High	Severe illness anxiety	27	Topic27: symptom / sensory / impairment
Bertolazzi et al.	2024	High	Depressive anxiety symptoms	27	Topic27: symptom / sensory / impairment
Bertolazzi et al.	2024	High	Low quality graphics	27	Topic27: symptom / sensory / impairment
Borghouts et al.	2021	High	Severity of symptoms	27	Topic27: symptom / sensory / impairment
Borghouts et al.	2021	High	Depressive symptoms	27	Topic27: symptom / sensory / impairment
Borghouts et al.	2021	High	Exacerbation of symptoms	27	Topic27: symptom / sensory / impairment
Borghouts et al.	2021	High	Lack of improvement symptoms	27	Topic27: symptom / sensory / impairment
Borghouts et al.	2021	High	Avoidance of stimuli	27	Topic27: symptom / sensory / impairment
Chua et al.	2024	High	Limitations for patients with cognitive/sensory impairments	27	Topic27: symptom / sensory / impairment
Ferguson et al.	2021	High	Constant reminder of illness	27	Topic27: symptom / sensory / impairment
Hage et al.	2013	High	Unemployment	27	Topic27: symptom / sensory / impairment
Hage et al.	2013	High	Inadequate physical or mental conditions	27	Topic27: symptom / sensory / impairment
Karlsen C et al.	2017	High	Sensory impairment barriers	27	Topic27: symptom / sensory / impairment
Nikolakis et al.	2024	High	Low-quality images	27	Topic27: symptom / sensory / impairment
Nikolakis et al.	2024	High	Lower sensitivity	27	Topic27: symptom / sensory / impairment
Noble et al.	2022	High	Difficulty in determining the user's location in cases of self-harm	27	Topic27: symptom / sensory / impairment
Turcotte S et al.	2024	High	Sensory impairment barriers	27	Topic27: symptom / sensory / impairment

## Sheet: Upper Middle Income
Author	Year	Income_level	Barrier	Cluster	ClusterName
Albahri OS et al.	2018	Upper-Middle	Limited technology access	-1	Noise
Albahri OS et al.	2018	Upper-Middle	Data integration challenges	-1	Noise
Albahri OS et al.	2018	Upper-Middle	Scalability issues	-1	Noise
Albahri OS et al.	2018	Upper-Middle	Cost and resource limitations	-1	Noise
Amiri et al.	2022	Upper-Middle	Software video delays	-1	Noise
Amiri et al.	2022	Upper-Middle	Limited private space availability	-1	Noise
Babaei N et al.	2023	Upper-Middle	Data security concerns	-1	Noise
Baniasadi T et al.	2018	Upper-Middle	Communication technology problems (Bluetooth, Wi-Fi, cellular)	-1	Noise
Baniasadi T et al.	2018	Upper-Middle	Motion artifacts	-1	Noise
Baniasadi T et al.	2018	Upper-Middle	Limited battery life	-1	Noise
Baniasadi T et al.	2018	Upper-Middle	App design limitations	-1	Noise
Baniasadi T et al.	2018	Upper-Middle	Scalability issues	-1	Noise
Baniasadi T et al.	2018	Upper-Middle	Limited specialized developers	-1	Noise
Baniasadi T et al.	2018	Upper-Middle	Language barriers	-1	Noise
Calegari et al.	2022	Upper-Middle	Device discomfort	-1	Noise
Calegari et al.	2022	Upper-Middle	Unreliability	-1	Noise
Calegari et al.	2022	Upper-Middle	Low perceived usefulness	-1	Noise
Calegari et al.	2022	Upper-Middle	Technology avoidance or disinterest	-1	Noise
Calegari et al.	2022	Upper-Middle	Device invasiveness	-1	Noise
Calegari et al.	2022	Upper-Middle	Need for customization	-1	Noise
Calegari et al.	2022	Upper-Middle	Embarrassment with visible devices	-1	Noise
Calegari et al.	2022	Upper-Middle	Sensor positioning issues	-1	Noise
Calegari et al.	2022	Upper-Middle	Signal interference	-1	Noise
Calegari et al.	2022	Upper-Middle	Internet dependency	-1	Noise
Calegari et al.	2022	Upper-Middle	Privacy security concerns	-1	Noise
Calegari et al.	2022	Upper-Middle	Interface limitations	-1	Noise
Calegari et al.	2022	Upper-Middle	Need qualified instruction	-1	Noise
Calegari et al.	2022	Upper-Middle	Reimbursement issues	-1	Noise
Calegari et al.	2022	Upper-Middle	Scaling costs	-1	Noise
Calegari et al.	2022	Upper-Middle	Limited institutional availability	-1	Noise
Calegari et al.	2022	Upper-Middle	Loss of personal interaction	-1	Noise
Calegari et al.	2022	Upper-Middle	Provider acceptance issues	-1	Noise
Calegari et al.	2022	Upper-Middle	Doctor patient relationship impact	-1	Noise
De La Torre et al.	2024	Upper-Middle	Need specialized equipment or software	-1	Noise
De La Torre et al.	2024	Upper-Middle	Limited user technical skills	-1	Noise
De La Torre et al.	2024	Upper-Middle	No telemedicine training	-1	Noise
De La Torre et al.	2024	Upper-Middle	Limited physical exam ability	-1	Noise
De La Torre et al.	2024	Upper-Middle	Specific specialty constraints	-1	Noise
De La Torre et al.	2024	Upper-Middle	Difficult direct rehab supervision	-1	Noise
De La Torre et al.	2024	Upper-Middle	Care effectiveness concerns	-1	Noise
De La Torre et al.	2024	Upper-Middle	Shared medical responsibility concerns	-1	Noise
De La Torre et al.	2024	Upper-Middle	Insufficient institutional programs	-1	Noise
De La Torre et al.	2024	Upper-Middle	High equipment or training costs	-1	Noise
De La Torre et al.	2024	Upper-Middle	Structural tech access inequalities Here is the simplified list with repetitions removed:	-1	Noise
De La Torre et al.	2024	Upper-Middle	Need specialized equipment or software	-1	Noise
De La Torre et al.	2024	Upper-Middle	Limited user technical skills	-1	Noise
De La Torre et al.	2024	Upper-Middle	No telemedicine training	-1	Noise
De La Torre et al.	2024	Upper-Middle	Limited physical exam ability	-1	Noise
De La Torre et al.	2024	Upper-Middle	Specific specialty constraints	-1	Noise
De La Torre et al.	2024	Upper-Middle	Difficult direct rehab supervision	-1	Noise
De La Torre et al.	2024	Upper-Middle	Care effectiveness concerns	-1	Noise
De La Torre et al.	2024	Upper-Middle	Shared medical responsibility concerns	-1	Noise
De La Torre et al.	2024	Upper-Middle	Insufficient institutional programs	-1	Noise
De La Torre et al.	2024	Upper-Middle	High equipment or training costs	-1	Noise
De La Torre et al.	2024	Upper-Middle	Structural tech access inequalities	-1	Noise
Fernandes et al.	2022	Upper-Middle	Difficulty building rapport	-1	Noise
Fernandes et al.	2022	Upper-Middle	Limited flexibility in content and individual adaptations	-1	Noise
Fernandes et al.	2022	Upper-Middle	Content not matching patient needs or expectations	-1	Noise
Fernandes et al.	2022	Upper-Middle	Overwhelming volume of tasks	-1	Noise
Fernandes et al.	2022	Upper-Middle	Daily reminders causing hypervigilance	-1	Noise
Fernandes et al.	2022	Upper-Middle	Difficulty navigating intervention content	-1	Noise
Fernandes et al.	2022	Upper-Middle	Information overload	-1	Noise
Franco JB et al.	2023	Upper-Middle	Limited device access	-1	Noise
Gu et al.	2023	Upper-Middle	Legal risk concerns	-1	Noise
Gu et al.	2023	Upper-Middle	Poor user experience design	-1	Noise
Hadian et al.	2024	Upper-Middle	Lack of widespread access to computers and software	-1	Noise
Hadian et al.	2024	Upper-Middle	Unclear audio and video communication	-1	Noise
Hadian et al.	2024	Upper-Middle	Imperfect human-machine communication	-1	Noise
Hadian et al.	2024	Upper-Middle	Weak protocols for patient-physician interactions	-1	Noise
Hadian et al.	2024	Upper-Middle	Lack of authentication centers and digital signatures	-1	Noise
Hadian et al.	2024	Upper-Middle	Complex financial considerations between partners	-1	Noise
Hadian et al.	2024	Upper-Middle	Limited control and supervision systems	-1	Noise
Hadian et al.	2024	Upper-Middle	Limited political support	-1	Noise
Hadian et al.	2024	Upper-Middle	Cost-effectiveness evaluation difficulties	-1	Noise
Hadian et al.	2024	Upper-Middle	Cultural adaptation challenges	-1	Noise
Hayavi-Haghighi et al.	2023	Upper-Middle	Low accuracy between gold standard and assessor of burn depth	-1	Noise
Hayavi-Haghighi et al.	2023	Upper-Middle	Unreliability of burn assessment	-1	Noise
Hayavi-Haghighi et al.	2023	Upper-Middle	Problems in coordination of telehealth appointments	-1	Noise
Hayavi-Haghighi et al.	2023	Upper-Middle	Lack of physical examination	-1	Noise
Hayavi-Haghighi et al.	2023	Upper-Middle	risk of misdiagnosis	-1	Noise
Hayavi-Haghighi et al.	2023	Upper-Middle	Lack of information for diagnosis	-1	Noise
Hayavi-Haghighi et al.	2023	Upper-Middle	Patients' preference	-1	Noise
Hayavi-Haghighi et al.	2023	Upper-Middle	need for a training program for all providers	-1	Noise
Hayavi-Haghighi et al.	2023	Upper-Middle	legal issues	-1	Noise
Hayavi-Haghighi et al.	2023	Upper-Middle	Need for complex technical infrastructure and support	-1	Noise
Hayavi-Haghighi et al.	2023	Upper-Middle	Need for perfect coordination and logistics between hospitals	-1	Noise
Khoshrounejad F et al.	2021	Upper-Middle	Limited assessment tool accuracy	-1	Noise
Khoshrounejad F et al.	2021	Upper-Middle	Slow software performance	-1	Noise
Khoshrounejad F et al.	2021	Upper-Middle	Limited battery life	-1	Noise
Khoshrounejad F et al.	2021	Upper-Middle	Manual data entry requirements	-1	Noise
Khoshrounejad F et al.	2021	Upper-Middle	Limited real-time feedback	-1	Noise
Khoshrounejad F et al.	2021	Upper-Middle	System interoperability issues	-1	Noise
Khoshrounejad F et al.	2021	Upper-Middle	Limited device availability	-1	Noise
Khoshrounejad F et al.	2021	Upper-Middle	Limited qualified personnel	-1	Noise
Khoshrounejad F et al.	2021	Upper-Middle	Limited reimbursement structures	-1	Noise
Khosravi et al.	2024	Upper-Middle	Inadequate equipment/software	-1	Noise
Khosravi et al.	2024	Upper-Middle	Privacy and security concerns	-1	Noise
Khosravi et al.	2024	Upper-Middle	Lack of regulatory framework	-1	Noise
Khosravi et al.	2024	Upper-Middle	Platform limitations for specific conditions	-1	Noise
Kiberu et al.	2017	Upper-Middle	unreliable internet access, especially in rural areas	-1	Noise
Kiberu et al.	2017	Upper-Middle	Limited knowledge and skills among health workers	-1	Noise
Kiberu et al.	2017	Upper-Middle	Resistance to change from healthcare staff	-1	Noise
Kiberu et al.	2017	Upper-Middle	Multiple non-compatible e-Health projects operating independently	-1	Noise
Lestari et al.	2024	Upper-Middle	Lack of government support	-1	Noise
Lestari et al.	2024	Upper-Middle	Local health beliefs	-1	Noise
Lestari et al.	2024	Upper-Middle	Lack of family support	-1	Noise
Lestari et al.	2024	Upper-Middle	Low educational level of the target population	-1	Noise
Lestari et al.	2024	Upper-Middle	Limited capacity for receiving information	-1	Noise
Lestari et al.	2024	Upper-Middle	Gender-related cultural practices	-1	Noise
Lestari et al.	2024	Upper-Middle	Trust issues towards telemedicine products	-1	Noise
Lestari et al.	2024	Upper-Middle	Poor financing opportunities	-1	Noise
Lestari et al.	2024	Upper-Middle	Insufficient quantity of health and IT workers	-1	Noise
Lestari et al.	2024	Upper-Middle	healthworkers inability to use the platform	-1	Noise
Lestari et al.	2024	Upper-Middle	Added workload related to telemedicine operations	-1	Noise
Lestari et al.	2024	Upper-Middle	Lack of system ease-of-use	-1	Noise
Lestari et al.	2024	Upper-Middle	Low perceived system effectiveness	-1	Noise
Lestari et al.	2024	Upper-Middle	Language barriers	-1	Noise
Lestari et al.	2024	Upper-Middle	irrelevant content	-1	Noise
Lestari et al.	2024	Upper-Middle	Lack of equipment maintenance	-1	Noise
Li et al.	2019	Upper-Middle	interruptions in care workflow	-1	Noise
Li et al.	2019	Upper-Middle	Concerns about patient privacy	-1	Noise
Li et al.	2019	Upper-Middle	perceived as stressor	-1	Noise
Li et al.	2019	Upper-Middle	difficulties with remote interactions	-1	Noise
Li et al.	2019	Upper-Middle	difficoult to use	-1	Noise
Li et al.	2019	Upper-Middle	Unmet expectations	-1	Noise
Li et al.	2019	Upper-Middle	Lack of solid evidence proving clinical benefits	-1	Noise
Li et al.	2019	Upper-Middle	Concerns about clinician independence	-1	Noise
Li et al.	2019	Upper-Middle	Mistrust	-1	Noise
Li M et al.	2024	Upper-Middle	Limited staff time	-1	Noise
Li M et al.	2024	Upper-Middle	Lack of staff allocation	-1	Noise
Li M et al.	2024	Upper-Middle	Lack of device chargers	-1	Noise
Li M et al.	2024	Upper-Middle	Inequitable technology access	-1	Noise
Meneses et al.	2023	Upper-Middle	Language barriers	-1	Noise
Meneses et al.	2023	Upper-Middle	Stigma and emotional issues	-1	Noise
Meneses et al.	2023	Upper-Middle	inflexible format	-1	Noise
Mohammadzadeh N et al.	2023	Upper-Middle	Limited personnel	-1	Noise
Mohammadzadeh N et al.	2023	Upper-Middle	Complex interface	-1	Noise
Niyomyart et al.	2024	Upper-Middle	Lack of motor skills	-1	Noise
Niyomyart et al.	2024	Upper-Middle	Lack of confidence	-1	Noise
Niyomyart et al.	2024	Upper-Middle	personal preference	-1	Noise
Niyomyart et al.	2024	Upper-Middle	Limited digital literacy skills	-1	Noise
Niyomyart et al.	2024	Upper-Middle	Skepticism	-1	Noise
Niyomyart et al.	2024	Upper-Middle	poor design	-1	Noise
Niyomyart et al.	2024	Upper-Middle	Limited availability of internet access	-1	Noise
Niyomyart et al.	2024	Upper-Middle	Equipment setup	-1	Noise
Niyomyart et al.	2024	Upper-Middle	Limited human resources	-1	Noise
Peng et al.	2024	Upper-Middle	Generic designs	-1	Noise
Peng et al.	2024	Upper-Middle	Complex interface	-1	Noise
Peng et al.	2024	Upper-Middle	Usability problems	-1	Noise
Peng et al.	2024	Upper-Middle	Unengaging content	-1	Noise
Peng et al.	2024	Upper-Middle	Long study modules	-1	Noise
Peng et al.	2024	Upper-Middle	Risky self-diagnosis	-1	Noise
Peng et al.	2024	Upper-Middle	Dull text messages	-1	Noise
Peng et al.	2024	Upper-Middle	Hesitation to interact with unknown people	-1	Noise
Peng et al.	2024	Upper-Middle	Not anonymous	-1	Noise
Peng et al.	2024	Upper-Middle	One-sided calls	-1	Noise
Peng et al.	2024	Upper-Middle	Data hacking and compromise	-1	Noise
Peng et al.	2024	Upper-Middle	Skepticism	-1	Noise
Peng et al.	2024	Upper-Middle	Unreliable recommendations	-1	Noise
Peng et al.	2024	Upper-Middle	Lacking energy or fatigue	-1	Noise
Peng et al.	2024	Upper-Middle	Overwhelmed by other programs	-1	Noise
Peng et al.	2024	Upper-Middle	Depression misconceptions and stigma	-1	Noise
Peng et al.	2024	Upper-Middle	Physical limitations	-1	Noise
Peng et al.	2024	Upper-Middle	Skepticism	-1	Noise
Peng et al.	2024	Upper-Middle	Low digital and online treatment skills	-1	Noise
Peng et al.	2024	Upper-Middle	Perceived ineffectiveness	-1	Noise
Peng et al.	2024	Upper-Middle	Lower pay	-1	Noise
Peng et al.	2024	Upper-Middle	Heavy workload	-1	Noise
Peng et al.	2024	Upper-Middle	Recruitment challenges	-1	Noise
Peng et al.	2024	Upper-Middle	Worries about burdening supporters	-1	Noise
Peng et al.	2024	Upper-Middle	Unclear communication frequency	-1	Noise
Ramdowar et al.	2024	Upper-Middle	requires high mental effort	-1	Noise
Ramdowar et al.	2024	Upper-Middle	Complex tech words	-1	Noise
Ramdowar et al.	2024	Upper-Middle	Small unclear fonts	-1	Noise
Ramdowar et al.	2024	Upper-Middle	Bad contrast	-1	Noise
Ramdowar et al.	2024	Upper-Middle	Small buttons icons	-1	Noise
Ramdowar et al.	2024	Upper-Middle	Needs single screens to avoid scrolling	-1	Noise
Ramdowar et al.	2024	Upper-Middle	Limited motion detection side vision	-1	Noise
Ramdowar et al.	2024	Upper-Middle	Missing screen reader voice help	-1	Noise
Ritunga et al.	2024	Upper-Middle	Poor visual setup	-1	Noise
Ritunga et al.	2024	Upper-Middle	Need private consultation space	-1	Noise
Ritunga et al.	2024	Upper-Middle	Need additional equipment	-1	Noise
Ritunga et al.	2024	Upper-Middle	Need technical training	-1	Noise
Ritunga et al.	2024	Upper-Middle	Need backup communication	-1	Noise
Ritunga et al.	2024	Upper-Middle	Need secure systems for privacy	-1	Noise
Ritunga et al.	2024	Upper-Middle	Need assistance for exams	-1	Noise
Ritunga et al.	2024	Upper-Middle	Need pre consultation tech checks	-1	Noise
Ritunga et al.	2024	Upper-Middle	Requires time to use	-1	Noise
SeyedAlinaghi et al.	2024	Upper-Middle	Technology related costs	-1	Noise
SeyedAlinaghi et al.	2024	Upper-Middle	Language barriers	-1	Noise
SeyedAlinaghi et al.	2024	Upper-Middle	Limited technology access	-1	Noise
SeyedAlinaghi et al.	2024	Upper-Middle	Personal preferences	-1	Noise
SeyedAlinaghi et al.	2024	Upper-Middle	No comprehensive physical exams	-1	Noise
SeyedAlinaghi et al.	2024	Upper-Middle	Perceived lower quality care	-1	Noise
SeyedAlinaghi et al.	2024	Upper-Middle	Telehealth physical exam challenges	-1	Noise
SeyedAlinaghi et al.	2024	Upper-Middle	Insurance reimbursement issues	-1	Noise
SeyedAlinaghi et al.	2024	Upper-Middle	Data privacy security concerns	-1	Noise
Sujarwoto et al.	2023	Upper-Middle	Technology usability issues	-1	Noise
Tabaeeian et al.	2024	Upper-Middle	Poor usability	-1	Noise
Tabaeeian et al.	2024	Upper-Middle	Unreliable performance or service	-1	Noise
Tabaeeian et al.	2024	Upper-Middle	No system integration	-1	Noise
Tabaeeian et al.	2024	Upper-Middle	System inflexibility	-1	Noise
Tabaeeian et al.	2024	Upper-Middle	Technical difficulties accessing systems	-1	Noise
Tabaeeian et al.	2024	Upper-Middle	Inaccurate or unreliable data	-1	Noise
Tabaeeian et al.	2024	Upper-Middle	Delayed or untimely data updates	-1	Noise
Tabaeeian et al.	2024	Upper-Middle	Information overload or too much data	-1	Noise
Tabaeeian et al.	2024	Upper-Middle	Duplicate data entries	-1	Noise
Tabaeeian et al.	2024	Upper-Middle	Poor data standardization	-1	Noise
Tabaeeian et al.	2024	Upper-Middle	Lack of technical support	-1	Noise
Tabaeeian et al.	2024	Upper-Middle	Insufficient provider training	-1	Noise
Wijaya JH et al.	2022	Upper-Middle	Human resource limitations	-1	Noise
Wijaya JH et al.	2022	Upper-Middle	Unequal technology access	-1	Noise
Wijaya JH et al.	2022	Upper-Middle	Geographical limitations	-1	Noise
Wijaya JH et al.	2022	Upper-Middle	Ethical and regulatory concerns	-1	Noise
Wijaya JH et al.	2022	Upper-Middle	Uncertain economic sustainability	-1	Noise
Khoshsirat et al.	2025	Upper-Middle	Lack of physical examinations leading to potential misdiagnosis	-1	Noise
Khoshsirat et al.	2025	Upper-Middle	Difficulties in communication between provider and patient	-1	Noise
Khoshsirat et al.	2025	Upper-Middle	Difficulty interpreting patient emotions and feelings	-1	Noise
Khoshsirat et al.	2025	Upper-Middle	High cost of internet access	-1	Noise
Khoshsirat et al.	2025	Upper-Middle	Sociocultural preferences	-1	Noise
Khoshsirat et al.	2025	Upper-Middle	Concerns regarding privacy and data security	-1	Noise
Khoshsirat et al.	2025	Upper-Middle	Insufficient training for service providers and users	-1	Noise
Khoshsirat et al.	2025	Upper-Middle	Conflicts of interest among doctors, patients, and insurers	-1	Noise
Sampa et al.	2025	Upper-Middle	Limited training	-1	Noise
Sampa et al.	2025	Upper-Middle	Concerns over patient data privacy	-1	Noise
Sampa et al.	2025	Upper-Middle	Social influence hindering adoption	-1	Noise
Sampa et al.	2025	Upper-Middle	Insufficient training for EMR adoption	-1	Noise
Sampa et al.	2025	Upper-Middle	Economic and financial factors under healthcare system barriers	-1	Noise
Sampa et al.	2025	Upper-Middle	Inadequate user support	-1	Noise
Sampa et al.	2025	Upper-Middle	Lax laws and regulations governing e-health services	-1	Noise
Sampa et al.	2025	Upper-Middle	Shortage of qualified human resources	-1	Noise
Sampa et al.	2025	Upper-Middle	Poor literacy and technological skills	-1	Noise
Sampa et al.	2025	Upper-Middle	Digital divide and varying internet penetration	-1	Noise
Anandari et al.	2025	Upper-Middle	Time delays in responding to patients	-1	Noise
Anandari et al.	2025	Upper-Middle	Augmenting workload for doctors	-1	Noise
Anandari et al.	2025	Upper-Middle	Inadequate internet access	-1	Noise
Anandari et al.	2025	Upper-Middle	Lack of electricity	-1	Noise
Anandari et al.	2025	Upper-Middle	Lack of human resources to manage and develop applications	-1	Noise
Song et al.	2025	Upper-Middle	Personal preferences	-1	Noise
Song et al.	2025	Upper-Middle	Aged users	-1	Noise
Song et al.	2025	Upper-Middle	Lack of equipment/devices	-1	Noise
Song et al.	2025	Upper-Middle	Lack of leadership	-1	Noise
Song et al.	2025	Upper-Middle	Concerns over data security and privacy	-1	Noise
Song et al.	2025	Upper-Middle	Technical issues such as system instability	-1	Noise
Song et al.	2025	Upper-Middle	Absence of reminder and monitoring systems	-1	Noise
Song et al.	2025	Upper-Middle	Time constraints and competing responsibilities	-1	Noise
Song et al.	2025	Upper-Middle	Mismatched information content	-1	Noise
Mehrolhassani et al.	2025	Upper-Middle	Lack of mandatory national programs related to eHealth	-1	Noise
Mehrolhassani et al.	2025	Upper-Middle	Lack of strategic and long-term planning	-1	Noise
Mehrolhassani et al.	2025	Upper-Middle	Lack of government support	-1	Noise
Mehrolhassani et al.	2025	Upper-Middle	Rapid changes in managers	-1	Noise
Mehrolhassani et al.	2025	Upper-Middle	Lack of comprehensive rules and guidelines	-1	Noise
Mehrolhassani et al.	2025	Upper-Middle	Lack of legal and ethical frameworks for privacy	-1	Noise
Mehrolhassani et al.	2025	Upper-Middle	Poor inter-sectoral coordination	-1	Noise
Mehrolhassani et al.	2025	Upper-Middle	Society's resistance to adoption	-1	Noise
Mehrolhassani et al.	2025	Upper-Middle	Lack of insurance coverage and reimbursement systems	-1	Noise
Mehrolhassani et al.	2025	Upper-Middle	Problems with resource provision and allocation	-1	Noise
Mehrolhassani et al.	2025	Upper-Middle	Lack of internet bandwidth	-1	Noise
Mehrolhassani et al.	2025	Upper-Middle	Lack of proper telecommunication coverage	-1	Noise
Mehrolhassani et al.	2025	Upper-Middle	Resistance of health providers to new methods	-1	Noise
Mehrolhassani et al.	2025	Upper-Middle	Lack of technical and medical staff	-1	Noise
Mehrolhassani et al.	2025	Upper-Middle	Inadequate knowledge and awareness among managers and providers	-1	Noise
Mehrolhassani et al.	2025	Upper-Middle	Weakness in ensuring security and confidentiality	-1	Noise
Mehrolhassani et al.	2025	Upper-Middle	Unpreparedness to exchange information between centers	-1	Noise
Mehrolhassani et al.	2025	Upper-Middle	Absence of an integrated health information system	-1	Noise
Mehrolhassani et al.	2025	Upper-Middle	Weakness in health information infrastructures	-1	Noise
Mehrolhassani et al.	2025	Upper-Middle	Weakness in electronic health records implementation	-1	Noise
Mehrolhassani et al.	2025	Upper-Middle	Lack of localization of technology	-1	Noise
Mehrolhassani et al.	2025	Upper-Middle	Poor interaction due to language and cultural diversity	-1	Noise
Maulana et al.	2025	Upper-Middle	Lack of family support	-1	Noise
Maulana et al.	2025	Upper-Middle	Negative attitudes from health care providers	-1	Noise
Miri et al.	2024	Upper-Middle	Lack of personal connection with the doctor	-1	Noise
Miri et al.	2024	Upper-Middle	Physical limitations for visits	-1	Noise
Mogan et al.	2025	Upper-Middle	Inadequate reimbursement	-1	Noise
Mogan et al.	2025	Upper-Middle	Concerns regarding legal issues	-1	Noise
Mogan et al.	2025	Upper-Middle	Increased staff workload	-1	Noise
Mogan et al.	2025	Upper-Middle	Lack of formal organizational structures	-1	Noise
Mogan et al.	2025	Upper-Middle	Difficult software	-1	Noise
Babaei N et al.	2023	Upper-Middle	Legal framework gaps	0	Topic0: legal_regulatory / environment_space
Babaei N et al.	2023	Upper-Middle	Policy limitations	0	Topic0: legal_regulatory / environment_space
Baniasadi T et al.	2018	Upper-Middle	Insufficient regulations	0	Topic0: legal_regulatory / environment_space
Calegari et al.	2022	Upper-Middle	Battery limitations	0	Topic0: legal_regulatory / environment_space
De La Torre et al.	2024	Upper-Middle	No specific regulations	0	Topic0: legal_regulatory / environment_space
De La Torre et al.	2024	Upper-Middle	No specific regulations	0	Topic0: legal_regulatory / environment_space
Gu et al.	2023	Upper-Middle	Regulatory gaps	0	Topic0: legal_regulatory / environment_space
Hadian et al.	2024	Upper-Middle	Legal and ethical considerations	0	Topic0: legal_regulatory / environment_space
Hadian et al.	2024	Upper-Middle	Insufficient standards and regulations	0	Topic0: legal_regulatory / environment_space
Khoshrounejad F et al.	2021	Upper-Middle	Complex system requirements	0	Topic0: legal_regulatory / environment_space
Khoshrounejad F et al.	2021	Upper-Middle	Complex regulatory requirements	0	Topic0: legal_regulatory / environment_space
Kiberu et al.	2017	Upper-Middle	Lack of comprehensive telemedicine policy	0	Topic0: legal_regulatory / environment_space
Kiberu et al.	2017	Upper-Middle	Cultural limitations	0	Topic0: legal_regulatory / environment_space
Lestari et al.	2024	Upper-Middle	Unclear regulation	0	Topic0: legal_regulatory / environment_space
Li M et al.	2024	Upper-Middle	Complex technology requirements	0	Topic0: legal_regulatory / environment_space
Li M et al.	2024	Upper-Middle	Insufficient devices	0	Topic0: legal_regulatory / environment_space
Niyomyart et al.	2024	Upper-Middle	Lack of general guidelines	0	Topic0: legal_regulatory / environment_space
SeyedAlinaghi et al.	2024	Upper-Middle	Lack of hardware	0	Topic0: legal_regulatory / environment_space
Hayavi-Haghighi et al.	2023	Upper-Middle	physician resistance	1	Topic1: psychosocial_emotional / legal_regulatory
Lestari et al.	2024	Upper-Middle	Resistance to change	1	Topic1: psychosocial_emotional / legal_regulatory
Lestari et al.	2024	Upper-Middle	Preference towards traditional medical practices	1	Topic1: psychosocial_emotional / legal_regulatory
Niyomyart et al.	2024	Upper-Middle	fear of technology	1	Topic1: psychosocial_emotional / legal_regulatory
Peng et al.	2024	Upper-Middle	Lack of trust	1	Topic1: psychosocial_emotional / legal_regulatory
Peng et al.	2024	Upper-Middle	Fear of technology	1	Topic1: psychosocial_emotional / legal_regulatory
Peng et al.	2024	Upper-Middle	Bias	1	Topic1: psychosocial_emotional / legal_regulatory
Khoshsirat et al.	2025	Upper-Middle	Resistance to technology	1	Topic1: psychosocial_emotional / legal_regulatory
Anandari et al.	2025	Upper-Middle	Not trusting the technology	1	Topic1: psychosocial_emotional / legal_regulatory
Mehrolhassani et al.	2025	Upper-Middle	Lack of regulated policies	1	Topic1: psychosocial_emotional / legal_regulatory
Maulana et al.	2025	Upper-Middle	Concerns about privacy	1	Topic1: psychosocial_emotional / legal_regulatory
Miri et al.	2024	Upper-Middle	Lack of support	1	Topic1: psychosocial_emotional / legal_regulatory
Albahri OS et al.	2018	Upper-Middle	Interoperability issues	2	Topic2: integration_workflow
Baniasadi T et al.	2018	Upper-Middle	Interoperability issues	2	Topic2: integration_workflow
Calegari et al.	2022	Upper-Middle	System usability difficulties	2	Topic2: integration_workflow
Calegari et al.	2022	Upper-Middle	System integration problems	2	Topic2: integration_workflow
Calegari et al.	2022	Upper-Middle	Licensing regulation challenges	2	Topic2: integration_workflow
De La Torre et al.	2024	Upper-Middle	Interoperability issues	2	Topic2: integration_workflow
De La Torre et al.	2024	Upper-Middle	Interoperability issues	2	Topic2: integration_workflow
Franco JB et al.	2023	Upper-Middle	Exercise monitoring challenges	2	Topic2: integration_workflow
Khoshrounejad F et al.	2021	Upper-Middle	Multiple parallel systems	2	Topic2: integration_workflow
Khoshrounejad F et al.	2021	Upper-Middle	Varied operational requirements	2	Topic2: integration_workflow
Khoshrounejad F et al.	2021	Upper-Middle	Limited workflow integration	2	Topic2: integration_workflow
Meneses et al.	2023	Upper-Middle	Documentation gaps	2	Topic2: integration_workflow
SeyedAlinaghi et al.	2024	Upper-Middle	Regulatory challenges	2	Topic2: integration_workflow
Tabaeeian et al.	2024	Upper-Middle	Workflow disruption	2	Topic2: integration_workflow
De La Torre et al.	2024	Upper-Middle	Privacy concerns	3	Topic3: privacy_security / technical_issues
De La Torre et al.	2024	Upper-Middle	Safety concerns	3	Topic3: privacy_security / technical_issues
De La Torre et al.	2024	Upper-Middle	Privacy concerns	3	Topic3: privacy_security / technical_issues
De La Torre et al.	2024	Upper-Middle	Safety concerns	3	Topic3: privacy_security / technical_issues
Fernandes et al.	2022	Upper-Middle	Privacy concerns	3	Topic3: privacy_security / technical_issues
Fernandes et al.	2022	Upper-Middle	data safety concerns	3	Topic3: privacy_security / technical_issues
Hadian et al.	2024	Upper-Middle	Security concerns	3	Topic3: privacy_security / technical_issues
Hayavi-Haghighi et al.	2023	Upper-Middle	security concerns	3	Topic3: privacy_security / technical_issues
Khoshrounejad F et al.	2021	Upper-Middle	Bandwidth constraints	3	Topic3: privacy_security / technical_issues
Khosravi et al.	2024	Upper-Middle	Data protection issues	3	Topic3: privacy_security / technical_issues
Lestari et al.	2024	Upper-Middle	Concerns about data confidentiality and security	3	Topic3: privacy_security / technical_issues
Mohammadzadeh N et al.	2023	Upper-Middle	Limited data storage	3	Topic3: privacy_security / technical_issues
Niyomyart et al.	2024	Upper-Middle	Lack of support systems	3	Topic3: privacy_security / technical_issues
Sujarwoto et al.	2023	Upper-Middle	Data privacy and security concerns	3	Topic3: privacy_security / technical_issues
Tabaeeian et al.	2024	Upper-Middle	Security concerns	3	Topic3: privacy_security / technical_issues
Tabaeeian et al.	2024	Upper-Middle	Privacy concerns	3	Topic3: privacy_security / technical_issues
Wijaya JH et al.	2022	Upper-Middle	Data security and privacy risks	3	Topic3: privacy_security / technical_issues
Sampa et al.	2025	Upper-Middle	Privacy concerns	3	Topic3: privacy_security / technical_issues
Sampa et al.	2025	Upper-Middle	Security concerns under technical barriers	3	Topic3: privacy_security / technical_issues
Miri et al.	2024	Upper-Middle	Privacy concerns	3	Topic3: privacy_security / technical_issues
Mogan et al.	2025	Upper-Middle	Data security and privacy concerns	3	Topic3: privacy_security / technical_issues
Amiri et al.	2022	Upper-Middle	Software audio delays	4	Topic4: technical_issues / technical_issue
Amiri et al.	2022	Upper-Middle	Echo issues	4	Topic4: technical_issues / technical_issue
Amiri et al.	2022	Upper-Middle	Technical noise problems	4	Topic4: technical_issues / technical_issue
Babaei N et al.	2023	Upper-Middle	Software platform inadequacy	4	Topic4: technical_issues / technical_issue
Baniasadi T et al.	2018	Upper-Middle	Hardware shortages	4	Topic4: technical_issues / technical_issue
Baniasadi T et al.	2018	Upper-Middle	Software shortages	4	Topic4: technical_issues / technical_issue
Baniasadi T et al.	2018	Upper-Middle	Device synchronization problems	4	Topic4: technical_issues / technical_issue
Baniasadi T et al.	2018	Upper-Middle	Calibration problems	4	Topic4: technical_issues / technical_issue
Baniasadi T et al.	2018	Upper-Middle	Hardware dependencies	4	Topic4: technical_issues / technical_issue
Calegari et al.	2022	Upper-Middle	Technical failures or bugs	4	Topic4: technical_issues / technical_issue
Calegari et al.	2022	Upper-Middle	Quick obsolescence	4	Topic4: technical_issues / technical_issue
Fernandes et al.	2022	Upper-Middle	technical issues	4	Topic4: technical_issues / technical_issue
Hayavi-Haghighi et al.	2023	Upper-Middle	Technical difficulties	4	Topic4: technical_issues / technical_issue
Hayavi-Haghighi et al.	2023	Upper-Middle	Device visualization problems	4	Topic4: technical_issues / technical_issue
Khoshrounejad F et al.	2021	Upper-Middle	Frequent system updates needed	4	Topic4: technical_issues / technical_issue
Kiberu et al.	2017	Upper-Middle	System problems	4	Topic4: technical_issues / technical_issue
Kiberu et al.	2017	Upper-Middle	Literacy challenges	4	Topic4: technical_issues / technical_issue
Lestari et al.	2024	Upper-Middle	Technical issues	4	Topic4: technical_issues / technical_issue
Li et al.	2019	Upper-Middle	Technical issues	4	Topic4: technical_issues / technical_issue
Li et al.	2019	Upper-Middle	Communication challenges	4	Topic4: technical_issues / technical_issue
Li et al.	2019	Upper-Middle	organizational problems	4	Topic4: technical_issues / technical_issue
Li M et al.	2024	Upper-Middle	Technological incompatibility	4	Topic4: technical_issues / technical_issue
Li M et al.	2024	Upper-Middle	Software issues	4	Topic4: technical_issues / technical_issue
Meneses et al.	2023	Upper-Middle	Technical issues	4	Topic4: technical_issues / technical_issue
Niyomyart et al.	2024	Upper-Middle	Technical complexity	4	Topic4: technical_issues / technical_issue
Niyomyart et al.	2024	Upper-Middle	Hardware malfunctions	4	Topic4: technical_issues / technical_issue
Ramdowar et al.	2024	Upper-Middle	unclear messages	4	Topic4: technical_issues / technical_issue
Ritunga et al.	2024	Upper-Middle	Technical difficulties	4	Topic4: technical_issues / technical_issue
Tabaeeian et al.	2024	Upper-Middle	System complexity	4	Topic4: technical_issues / technical_issue
Sampa et al.	2025	Upper-Middle	System complexity	4	Topic4: technical_issues / technical_issue
Anandari et al.	2025	Upper-Middle	Technical issues	4	Topic4: technical_issues / technical_issue
Miri et al.	2024	Upper-Middle	Technical problems	4	Topic4: technical_issues / technical_issue
Babaei N et al.	2023	Upper-Middle	Digital literacy	5	Topic5: literacy / digital / legal_regulatory
Calegari et al.	2022	Upper-Middle	digital literacy	5	Topic5: literacy / digital / legal_regulatory
Gu et al.	2023	Upper-Middle	Digital literacy	5	Topic5: literacy / digital / legal_regulatory
Khosravi et al.	2024	Upper-Middle	Digital access disparities	5	Topic5: literacy / digital / legal_regulatory
SeyedAlinaghi et al.	2024	Upper-Middle	Digital literacy	5	Topic5: literacy / digital / legal_regulatory
Sujarwoto et al.	2023	Upper-Middle	Digital literacy limitations	5	Topic5: literacy / digital / legal_regulatory
Sampa et al.	2025	Upper-Middle	Limited knowledge and literacy under individual barriers	5	Topic5: literacy / digital / legal_regulatory
Anandari et al.	2025	Upper-Middle	Digital literacy	5	Topic5: literacy / digital / legal_regulatory
Song et al.	2025	Upper-Middle	digital literacy	5	Topic5: literacy / digital / legal_regulatory
Miri et al.	2024	Upper-Middle	Digital literacy	5	Topic5: literacy / digital / legal_regulatory
Mogan et al.	2025	Upper-Middle	digital literacy (doctors)	5	Topic5: literacy / digital / legal_regulatory
Mogan et al.	2025	Upper-Middle	digital literacy (patients)	5	Topic5: literacy / digital / legal_regulatory
Baniasadi T et al.	2018	Upper-Middle	Limited digital literacy	6	Topic6: training_knowledge / stand / relationship
Baniasadi T et al.	2018	Upper-Middle	Inadequate standards	6	Topic6: training_knowledge / stand / relationship
Baniasadi T et al.	2018	Upper-Middle	Limited user training	6	Topic6: training_knowledge / stand / relationship
Calegari et al.	2022	Upper-Middle	Professional skill degradation	6	Topic6: training_knowledge / stand / relationship
Fernandes et al.	2022	Upper-Middle	Limited digital health literacy	6	Topic6: training_knowledge / stand / relationship
Hadian et al.	2024	Upper-Middle	Educational gaps	6	Topic6: training_knowledge / stand / relationship
Khosravi et al.	2024	Upper-Middle	Digital skills gaps	6	Topic6: training_knowledge / stand / relationship
Khosravi et al.	2024	Upper-Middle	Staff training gaps	6	Topic6: training_knowledge / stand / relationship
Lestari et al.	2024	Upper-Middle	Patient anxiety	6	Topic6: training_knowledge / stand / relationship
Li et al.	2019	Upper-Middle	Lack of personal relationships	6	Topic6: training_knowledge / stand / relationship
Li M et al.	2024	Upper-Middle	Lack of device stands	6	Topic6: training_knowledge / stand / relationship
Li M et al.	2024	Upper-Middle	Limited technical literacy	6	Topic6: training_knowledge / stand / relationship
Li M et al.	2024	Upper-Middle	Limited staff training	6	Topic6: training_knowledge / stand / relationship
Niyomyart et al.	2024	Upper-Middle	Lack of experience	6	Topic6: training_knowledge / stand / relationship
Peng et al.	2024	Upper-Middle	Low digital confidence	6	Topic6: training_knowledge / stand / relationship
Peng et al.	2024	Upper-Middle	Limited tech knowledge	6	Topic6: training_knowledge / stand / relationship
Wijaya JH et al.	2022	Upper-Middle	Limited digital literacy	6	Topic6: training_knowledge / stand / relationship
Sampa et al.	2025	Upper-Middle	Low health literacy	6	Topic6: training_knowledge / stand / relationship
Sampa et al.	2025	Upper-Middle	Lack of knowledge about medical informatics	6	Topic6: training_knowledge / stand / relationship
Song et al.	2025	Upper-Middle	Lack of technical training	6	Topic6: training_knowledge / stand / relationship
Mehrolhassani et al.	2025	Upper-Middle	Lack of equipment and facilities	6	Topic6: training_knowledge / stand / relationship
Amiri et al.	2022	Upper-Middle	Limited hardware access	7	Topic7: access_availability / usability_design / facility
Amiri et al.	2022	Upper-Middle	Limited service locations	7	Topic7: access_availability / usability_design / facility
Babaei N et al.	2023	Upper-Middle	Equipment access barriers	7	Topic7: access_availability / usability_design / facility
Baniasadi T et al.	2018	Upper-Middle	Limited user education	7	Topic7: access_availability / usability_design / facility
Franco JB et al.	2023	Upper-Middle	Limited internet access	7	Topic7: access_availability / usability_design / facility
Hayavi-Haghighi et al.	2023	Upper-Middle	Inaccessible functional videoconferencing facilities	7	Topic7: access_availability / usability_design / facility
Khoshrounejad F et al.	2021	Upper-Middle	Limited internet access	7	Topic7: access_availability / usability_design / facility
Khoshrounejad F et al.	2021	Upper-Middle	Limited data accessibility	7	Topic7: access_availability / usability_design / facility
Khosravi et al.	2024	Upper-Middle	Limited service availability	7	Topic7: access_availability / usability_design / facility
Lestari et al.	2024	Upper-Middle	Transportation inconvenience for accessing telemedicine healthcare	7	Topic7: access_availability / usability_design / facility
Sampa et al.	2025	Upper-Middle	Resource constraints	7	Topic7: access_availability / usability_design / facility
Mehrolhassani et al.	2025	Upper-Middle	Lack of human resources training	7	Topic7: access_availability / usability_design / facility
Amiri et al.	2022	Upper-Middle	Financial restrictions	8	Topic8: cost_financial / platform / low
Amiri et al.	2022	Upper-Middle	Legal restrictions	8	Topic8: cost_financial / platform / low
Amiri et al.	2022	Upper-Middle	Professional restrictions	8	Topic8: cost_financial / platform / low
Babaei N et al.	2023	Upper-Middle	Budget constraints	8	Topic8: cost_financial / platform / low
Baniasadi T et al.	2018	Upper-Middle	Limited insurance coverage	8	Topic8: cost_financial / platform / low
Baniasadi T et al.	2018	Upper-Middle	High costs	8	Topic8: cost_financial / platform / low
Calegari et al.	2022	Upper-Middle	Implementation risks	8	Topic8: cost_financial / platform / low
De La Torre et al.	2024	Upper-Middle	Reimbursement billing issues	8	Topic8: cost_financial / platform / low
De La Torre et al.	2024	Upper-Middle	Reimbursement billing issues	8	Topic8: cost_financial / platform / low
Gu et al.	2023	Upper-Middle	Resource limitations	8	Topic8: cost_financial / platform / low
Hadian et al.	2024	Upper-Middle	Limited portable platforms (tablets, PDAs, mobile phones)	8	Topic8: cost_financial / platform / low
Khoshrounejad F et al.	2021	Upper-Middle	High customization costs	8	Topic8: cost_financial / platform / low
Khosravi et al.	2024	Upper-Middle	Cost barriers	8	Topic8: cost_financial / platform / low
Khosravi et al.	2024	Upper-Middle	Resource limitations	8	Topic8: cost_financial / platform / low
Khosravi et al.	2024	Upper-Middle	Geographic barriers	8	Topic8: cost_financial / platform / low
Kiberu et al.	2017	Upper-Middle	expensive equipment requirements	8	Topic8: cost_financial / platform / low
Kiberu et al.	2017	Upper-Middle	Resource constraints and high costs	8	Topic8: cost_financial / platform / low
Lestari et al.	2024	Upper-Middle	Financial barriers	8	Topic8: cost_financial / platform / low
Lestari et al.	2024	Upper-Middle	Extensive training requirements	8	Topic8: cost_financial / platform / low
Li M et al.	2024	Upper-Middle	Limited family guidance	8	Topic8: cost_financial / platform / low
Mohammadzadeh N et al.	2023	Upper-Middle	High costs	8	Topic8: cost_financial / platform / low
Mohammadzadeh N et al.	2023	Upper-Middle	Limited interoperability	8	Topic8: cost_financial / platform / low
Niyomyart et al.	2024	Upper-Middle	High cost	8	Topic8: cost_financial / platform / low
Peng et al.	2024	Upper-Middle	No financial compensation	8	Topic8: cost_financial / platform / low
Peng et al.	2024	Upper-Middle	Low financial skills	8	Topic8: cost_financial / platform / low
Sujarwoto et al.	2023	Upper-Middle	Socioeconomic barriers	8	Topic8: cost_financial / platform / low
Sampa et al.	2025	Upper-Middle	High implementation costs	8	Topic8: cost_financial / platform / low
Anandari et al.	2025	Upper-Middle	High costs	8	Topic8: cost_financial / platform / low
Song et al.	2025	Upper-Middle	High costs	8	Topic8: cost_financial / platform / low
Mehrolhassani et al.	2025	Upper-Middle	High costs	8	Topic8: cost_financial / platform / low
Maulana et al.	2025	Upper-Middle	Financial constraints	8	Topic8: cost_financial / platform / low
Miri et al.	2024	Upper-Middle	High costs	8	Topic8: cost_financial / platform / low
Albahri OS et al.	2018	Upper-Middle	Infrastructure challenges	9	Topic9: infrastructure / need / connectivity
Babaei N et al.	2023	Upper-Middle	poor infrastructure	9	Topic9: infrastructure / need / connectivity
Hadian et al.	2024	Upper-Middle	Poor telecommunications structures	9	Topic9: infrastructure / need / connectivity
Hadian et al.	2024	Upper-Middle	Poor equipment conditions in counseling centers	9	Topic9: infrastructure / need / connectivity
Kiberu et al.	2017	Upper-Middle	Lack of electrical power	9	Topic9: infrastructure / need / connectivity
Mohammadzadeh N et al.	2023	Upper-Middle	inadequate infrastructure	9	Topic9: infrastructure / need / connectivity
SeyedAlinaghi et al.	2024	Upper-Middle	Extensive healthcare infrastructure needed	9	Topic9: infrastructure / need / connectivity
Tabaeeian et al.	2024	Upper-Middle	Limited IT infrastructure	9	Topic9: infrastructure / need / connectivity
Wijaya JH et al.	2022	Upper-Middle	Infrastructure challenges	9	Topic9: infrastructure / need / connectivity
Khoshsirat et al.	2025	Upper-Middle	Lack of technical infrastructure	9	Topic9: infrastructure / need / connectivity
Sampa et al.	2025	Upper-Middle	Need for stronger ICT infrastructure	9	Topic9: infrastructure / need / connectivity
Mehrolhassani et al.	2025	Upper-Middle	Weak technology infrastructure	9	Topic9: infrastructure / need / connectivity
Amiri et al.	2022	Upper-Middle	poor internet	10	Topic10: connectivity / connection / speed
Babaei N et al.	2023	Upper-Middle	Internet connectivity issues	10	Topic10: connectivity / connection / speed
Baniasadi T et al.	2018	Upper-Middle	Connection issues	10	Topic10: connectivity / connection / speed
Calegari et al.	2022	Upper-Middle	Device selection difficulties	10	Topic10: connectivity / connection / speed
De La Torre et al.	2024	Upper-Middle	Poor internet	10	Topic10: connectivity / connection / speed
De La Torre et al.	2024	Upper-Middle	Poor internet	10	Topic10: connectivity / connection / speed
Fernandes et al.	2022	Upper-Middle	Poor internet connection	10	Topic10: connectivity / connection / speed
Franco JB et al.	2023	Upper-Middle	Limited nationwide internet availability	10	Topic10: connectivity / connection / speed
Gu et al.	2023	Upper-Middle	Workload issues	10	Topic10: connectivity / connection / speed
Hadian et al.	2024	Upper-Middle	Limited bandwidth and low internet speed	10	Topic10: connectivity / connection / speed
Hayavi-Haghighi et al.	2023	Upper-Middle	Connectivity issues	10	Topic10: connectivity / connection / speed
Hayavi-Haghighi et al.	2023	Upper-Middle	Poor video quality	10	Topic10: connectivity / connection / speed
Hayavi-Haghighi et al.	2023	Upper-Middle	Poor audio quality	10	Topic10: connectivity / connection / speed
Khoshrounejad F et al.	2021	Upper-Middle	Poor internet connections	10	Topic10: connectivity / connection / speed
Khosravi et al.	2024	Upper-Middle	Poor internet quality	10	Topic10: connectivity / connection / speed
Li M et al.	2024	Upper-Middle	Unstable internet connection	10	Topic10: connectivity / connection / speed
Li M et al.	2024	Upper-Middle	Poor audio/video quality	10	Topic10: connectivity / connection / speed
Niyomyart et al.	2024	Upper-Middle	Poor internet connectivity	10	Topic10: connectivity / connection / speed
Peng et al.	2024	Upper-Middle	Interaction difficulties	10	Topic10: connectivity / connection / speed
Ritunga et al.	2024	Upper-Middle	Network connectivity problems	10	Topic10: connectivity / connection / speed
SeyedAlinaghi et al.	2024	Upper-Middle	Poor internet	10	Topic10: connectivity / connection / speed
Tabaeeian et al.	2024	Upper-Middle	Poor internet connectivity	10	Topic10: connectivity / connection / speed
Khoshsirat et al.	2025	Upper-Middle	Internet interruptions and low connection speeds	10	Topic10: connectivity / connection / speed
Mogan et al.	2025	Upper-Middle	slow Internet access	10	Topic10: connectivity / connection / speed

## Sheet: Lower Middle Income
Author	Year	Income_level	Barrier	Cluster	ClusterName
Bervell et al.	2019	Lower-Middle	Data transfer and security issues	-1	Noise
Bervell et al.	2019	Lower-Middle	Need for multilingual text messaging	-1	Noise
Bervell et al.	2019	Lower-Middle	Hardware and software equipment costs	-1	Noise
Bervell et al.	2019	Lower-Middle	internet costs	-1	Noise
Bervell et al.	2019	Lower-Middle	Operational requirements for national implementation	-1	Noise
Bervell et al.	2019	Lower-Middle	no technical support	-1	Noise
Bervell et al.	2019	Lower-Middle	Limited computer literacy among healthcare workers	-1	Noise
Bervell et al.	2019	Lower-Middle	Few practitioners available for interventions	-1	Noise
Dodoo JE et al.	2021	Lower-Middle	Environmental impacts on equipment	-1	Noise
Dodoo JE et al.	2021	Lower-Middle	Technical staff shortages	-1	Noise
Dodoo JE et al.	2021	Lower-Middle	Insufficient medical equipment	-1	Noise
Dodoo JE et al.	2021	Lower-Middle	High operational costs	-1	Noise
Dodoo JE et al.	2021	Lower-Middle	Limited funding	-1	Noise
Dodoo JE et al.	2021	Lower-Middle	Limited policy development	-1	Noise
Dodoo JE et al.	2021	Lower-Middle	Complex billing systems	-1	Noise
Dodoo JE et al.	2021	Lower-Middle	Limited e-health policies	-1	Noise
Dodoo JE et al.	2021	Lower-Middle	Data entry complexity	-1	Noise
Dodoo JE et al.	2021	Lower-Middle	Language differences	-1	Noise
Dodoo JE et al.	2021	Lower-Middle	Low affordability	-1	Noise
Ftouni et al.	2022	Lower-Middle	calls favored	-1	Noise
Ftouni et al.	2022	Lower-Middle	Limited tech access for vulnerable groups	-1	Noise
Ftouni et al.	2022	Lower-Middle	80+ face greater technical difficulties	-1	Noise
Ftouni et al.	2022	Lower-Middle	Physical exam limitations in hands-on specialties	-1	Noise
Ftouni et al.	2022	Lower-Middle	Inability to perform certain diagnostics remotely	-1	Noise
Ftouni et al.	2022	Lower-Middle	Need for provider training (tech and emotional)	-1	Noise
Ftouni et al.	2022	Lower-Middle	Virtual visits require extra time	-1	Noise
Ftouni et al.	2022	Lower-Middle	Provider fatigue and dissatisfaction	-1	Noise
Ftouni et al.	2022	Lower-Middle	Lower adoption among those with cognitive, sensory, or tech limitations	-1	Noise
Ftouni et al.	2022	Lower-Middle	Patients prefer in-person visits	-1	Noise
Ftouni et al.	2022	Lower-Middle	Language and interpreter challenges	-1	Noise
Ftouni et al.	2022	Lower-Middle	Insurance/reimbursement inconsistencies	-1	Noise
Ftouni et al.	2022	Lower-Middle	Require informed consent and data protection	-1	Noise
Ftouni et al.	2022	Lower-Middle	Need standardized protocols	-1	Noise
Ftouni et al.	2022	Lower-Middle	Trend toward hybrid virtual/in-person care	-1	Noise
Ftouni et al.	2022	Lower-Middle	Require whole-system telehealth strategy	-1	Noise
Ftouni et al.	2022	Lower-Middle	Follow-ups more effective than initial visits	-1	Noise
Ftouni et al.	2022	Lower-Middle	Mixed willingness to continue virtual care post-pandemic	-1	Noise
Ftouni et al.	2022	Lower-Middle	Ongoing need for updated guidelines and best practices	-1	Noise
Inampudi et al.	2024	Lower-Middle	High costs	-1	Noise
Inampudi et al.	2024	Lower-Middle	Data accuracy and misdiagnosis	-1	Noise
Inampudi et al.	2024	Lower-Middle	Data privacy and confidentiality	-1	Noise
Inampudi et al.	2024	Lower-Middle	Language and communication barriers	-1	Noise
Inampudi et al.	2024	Lower-Middle	Usage barriers	-1	Noise
Khan IA et al.	2024	Lower-Middle	High initial costs	-1	Noise
Kumari et al.	2022	Lower-Middle	Privacy and security concerns	-1	Noise
Kumari et al.	2022	Lower-Middle	Lack of standardization guidelines	-1	Noise
Kumari et al.	2022	Lower-Middle	Payment system inadequacy	-1	Noise
Kumari et al.	2022	Lower-Middle	Service integration challenges	-1	Noise
Kumari et al.	2022	Lower-Middle	Resource limitations	-1	Noise
Kumari et al.	2022	Lower-Middle	Cultural/linguistic adaptation barriers	-1	Noise
Kumari et al.	2022	Lower-Middle	Implementation costs	-1	Noise
Kumari et al.	2022	Lower-Middle	Funding limitations	-1	Noise
Kumari et al.	2022	Lower-Middle	Reimbursement policy gaps	-1	Noise
Leochico et al.	2020	Lower-Middle	Negative attitudes	-1	Noise
Leochico et al.	2020	Lower-Middle	skepticism	-1	Noise
Leochico et al.	2020	Lower-Middle	resistance to change	-1	Noise
Leochico et al.	2020	Lower-Middle	Lack of technical	-1	Noise
Leochico et al.	2020	Lower-Middle	Concerns about data privacy	-1	Noise
Leochico et al.	2020	Lower-Middle	High costs	-1	Noise
Leochico et al.	2020	Lower-Middle	reimbursement issues	-1	Noise
Leochico et al.	2020	Lower-Middle	Concerns accountability	-1	Noise
Leochico et al.	2020	Lower-Middle	Poor interpersonal rapport	-1	Noise
Leochico et al.	2020	Lower-Middle	Inconvenience	-1	Noise
Leochico et al.	2020	Lower-Middle	time-consuming processes	-1	Noise
Leochico et al.	2020	Lower-Middle	Concerns about clinical safety	-1	Noise
Leochico et al.	2020	Lower-Middle	paper culture	-1	Noise
Leochico et al.	2020	Lower-Middle	absence of support	-1	Noise
Leochico et al.	2020	Lower-Middle	Inadequate policies	-1	Noise
Leochico et al.	2020	Lower-Middle	unsustainable programs	-1	Noise
Nanda et al.	2021	Lower-Middle	technical limitations	-1	Noise
Nanda et al.	2021	Lower-Middle	Lack of personal contact/comfort	-1	Noise
Narvaez	2022	Lower-Middle	limited equipment	-1	Noise
Narvaez	2022	Lower-Middle	Caregivers' lack of confidence	-1	Noise
Narvaez	2022	Lower-Middle	Difficulty giving instructions	-1	Noise
Narvaez	2022	Lower-Middle	Technical limitations	-1	Noise
Narvaez	2022	Lower-Middle	more workload	-1	Noise
Narvaez	2022	Lower-Middle	digital literacy	-1	Noise
Rajkumar et al.	2023	Lower-Middle	Limited tech skills or digital literacy	-1	Noise
Rajkumar et al.	2023	Lower-Middle	No physical examination	-1	Noise
Rajkumar et al.	2023	Lower-Middle	Limited patient-provider communication	-1	Noise
Saeed et al.	2024	Lower-Middle	Technical issues	-1	Noise
Saeed et al.	2024	Lower-Middle	Difficulties transmitting documents	-1	Noise
Saeed et al.	2024	Lower-Middle	Delays in video consultation initiation	-1	Noise
Saeed et al.	2024	Lower-Middle	Challenges obtaining out-of-hospital records	-1	Noise
Saeed et al.	2024	Lower-Middle	Concerns about compromising doctor-patient relationships	-1	Noise
Venkataraman et al.	2024	Lower-Middle	Linguistic and cultural barriers	-1	Noise
Venkataraman et al.	2024	Lower-Middle	Financial barriers	-1	Noise
Venkataraman et al.	2024	Lower-Middle	Legal liability concerns	-1	Noise
Sharma et al.	2024	Lower-Middle	Fear of internet addiction	-1	Noise
Sharma et al.	2024	Lower-Middle	Difficulty in communication while using the technology	-1	Noise
Sharma et al.	2024	Lower-Middle	Lack of technical support	-1	Noise
Sharma et al.	2024	Lower-Middle	high workload	-1	Noise
Sharma et al.	2024	Lower-Middle	Malfunctioning of the application or software	-1	Noise
Sharma et al.	2024	Lower-Middle	Lack of interoperability between different tools	-1	Noise
Sharma et al.	2024	Lower-Middle	Malfunctioning of devices	-1	Noise
Sharma et al.	2024	Lower-Middle	Lack of access to devices	-1	Noise
Sharma et al.	2024	Lower-Middle	Lack of human touch	-1	Noise
Sharma et al.	2024	Lower-Middle	Difficult to track progress of patients	-1	Noise
Cole et al.	2025	Lower-Middle	unreliable electricity	-1	Noise
Cole et al.	2025	Lower-Middle	Lack of technical support	-1	Noise
Cole et al.	2025	Lower-Middle	Low mobile device ownership	-1	Noise
Cole et al.	2025	Lower-Middle	Lack of government support	-1	Noise
Cole et al.	2025	Lower-Middle	Absence of school curriculum on telemedicine	-1	Noise
Cole et al.	2025	Lower-Middle	Poor organizational policies	-1	Noise
Cole et al.	2025	Lower-Middle	Administrative rigidity	-1	Noise
Cole et al.	2025	Lower-Middle	Lack of incentives to use telemedicine	-1	Noise
Cole et al.	2025	Lower-Middle	Digital literacy	-1	Noise
Cole et al.	2025	Lower-Middle	Patient willingness to pay and cost of service	-1	Noise
Cole et al.	2025	Lower-Middle	Lack of monetary motivation for providers	-1	Noise
Macabato et al.	2024	Lower-Middle	Lack of technical support	-1	Noise
Macabato et al.	2024	Lower-Middle	Lack of government assistance	-1	Noise
Macabato et al.	2024	Lower-Middle	Lack of resources	-1	Noise
Macabato et al.	2024	Lower-Middle	Lack of organizational support	-1	Noise
Macabato et al.	2024	Lower-Middle	Lack of staff motivation	-1	Noise
Macabato et al.	2024	Lower-Middle	Lack of trustworthiness	-1	Noise
Macabato et al.	2024	Lower-Middle	High costs	-1	Noise
Macabato et al.	2024	Lower-Middle	Security and privacy risks	-1	Noise
Bernabe et al.	2025	Lower-Middle	poor usability	-1	Noise
Bernabe et al.	2025	Lower-Middle	High costs	-1	Noise
Bernabe et al.	2025	Lower-Middle	Concerns about data security	-1	Noise
Bernabe et al.	2025	Lower-Middle	High workloads	-1	Noise
Bernabe et al.	2025	Lower-Middle	additional administrative burden	-1	Noise
Bernabe et al.	2025	Lower-Middle	Resistance to change	-1	Noise
Bervell et al.	2019	Lower-Middle	Poor infrastructure	0	Topic0: infrastructure / cost_financial / cost
Bervell et al.	2019	Lower-Middle	Unreliable power supply	0	Topic0: infrastructure / cost_financial / cost
Dodoo JE et al.	2021	Lower-Middle	Weak ICT infrastructure	0	Topic0: infrastructure / cost_financial / cost
Dodoo JE et al.	2021	Lower-Middle	Unstable electricity supply	0	Topic0: infrastructure / cost_financial / cost
Dodoo JE et al.	2021	Lower-Middle	Infrastructure deficits in remote areas	0	Topic0: infrastructure / cost_financial / cost
Dodoo JE et al.	2021	Lower-Middle	High infrastructure costs	0	Topic0: infrastructure / cost_financial / cost
Dodoo JE et al.	2021	Lower-Middle	Lack of integrated framework	0	Topic0: infrastructure / cost_financial / cost
Ftouni et al.	2022	Lower-Middle	Need for better infrastructure and IT support	0	Topic0: infrastructure / cost_financial / cost
Inampudi et al.	2024	Lower-Middle	lack of IT infrastructure	0	Topic0: infrastructure / cost_financial / cost
Khan IA et al.	2024	Lower-Middle	Power supply issues	0	Topic0: infrastructure / cost_financial / cost
Khan IA et al.	2024	Lower-Middle	Limited technology infrastructure	0	Topic0: infrastructure / cost_financial / cost
Leochico et al.	2020	Lower-Middle	Poor telecommunication skills	0	Topic0: infrastructure / cost_financial / cost
Leochico et al.	2020	Lower-Middle	Inadequate infrastructure	0	Topic0: infrastructure / cost_financial / cost
Sharma et al.	2024	Lower-Middle	Poor infrastructure	0	Topic0: infrastructure / cost_financial / cost
Macabato et al.	2024	Lower-Middle	Insufficient infrastructure	0	Topic0: infrastructure / cost_financial / cost
Bernabe et al.	2025	Lower-Middle	Unreliable infrastructure	0	Topic0: infrastructure / cost_financial / cost
Bernabe et al.	2025	Lower-Middle	Unreliable power supply	0	Topic0: infrastructure / cost_financial / cost
Dodoo JE et al.	2021	Lower-Middle	Low bandwidth issues	1	Topic1: connectivity / voice / access_availability
Dodoo JE et al.	2021	Lower-Middle	Poor internet connectivity	1	Topic1: connectivity / voice / access_availability
Dodoo JE et al.	2021	Lower-Middle	Limited budget	1	Topic1: connectivity / voice / access_availability
Ftouni et al.	2022	Lower-Middle	Poor connectivity causing AV issues	1	Topic1: connectivity / voice / access_availability
Khan IA et al.	2024	Lower-Middle	Limited rural connectivity	1	Topic1: connectivity / voice / access_availability
Khan IA et al.	2024	Lower-Middle	Limited internet connectivity	1	Topic1: connectivity / voice / access_availability
Nanda et al.	2021	Lower-Middle	Poor internet connectivity	1	Topic1: connectivity / voice / access_availability
Nanda et al.	2021	Lower-Middle	Communication difficulties	1	Topic1: connectivity / voice / access_availability
Narvaez	2022	Lower-Middle	connectivity issues	1	Topic1: connectivity / voice / access_availability
Rajkumar et al.	2023	Lower-Middle	Poor internet	1	Topic1: connectivity / voice / access_availability
Rajkumar et al.	2023	Lower-Middle	Voice or video quality issues	1	Topic1: connectivity / voice / access_availability
Sharma et al.	2024	Lower-Middle	Poor network connectivity	1	Topic1: connectivity / voice / access_availability
Sharma et al.	2024	Lower-Middle	Unstable patients could not be managed	1	Topic1: connectivity / voice / access_availability
Cole et al.	2025	Lower-Middle	Poor internet connectivity	1	Topic1: connectivity / voice / access_availability
Bervell et al.	2019	Lower-Middle	Limited data storage capacity	2	Topic2: training_knowledge / legal_regulatory / privacy_security
Bervell et al.	2019	Lower-Middle	Limited access to computers	2	Topic2: training_knowledge / legal_regulatory / privacy_security
Bervell et al.	2019	Lower-Middle	Lack of trained IT personnel	2	Topic2: training_knowledge / legal_regulatory / privacy_security
Dodoo JE et al.	2021	Lower-Middle	Limited telemedicine network coverage	2	Topic2: training_knowledge / legal_regulatory / privacy_security
Dodoo JE et al.	2021	Lower-Middle	Limited computer availability	2	Topic2: training_knowledge / legal_regulatory / privacy_security
Dodoo JE et al.	2021	Lower-Middle	Limited technical expertise	2	Topic2: training_knowledge / legal_regulatory / privacy_security
Dodoo JE et al.	2021	Lower-Middle	Human resource constraints	2	Topic2: training_knowledge / legal_regulatory / privacy_security
Dodoo JE et al.	2021	Lower-Middle	Limited digital literacy	2	Topic2: training_knowledge / legal_regulatory / privacy_security
Dodoo JE et al.	2021	Lower-Middle	Limited computer skills	2	Topic2: training_knowledge / legal_regulatory / privacy_security
Ftouni et al.	2022	Lower-Middle	Data security risks	2	Topic2: training_knowledge / legal_regulatory / privacy_security
Ftouni et al.	2022	Lower-Middle	Exams less precise than in-person	2	Topic2: training_knowledge / legal_regulatory / privacy_security
Ftouni et al.	2022	Lower-Middle	Telemedicine unsuited for emergencies	2	Topic2: training_knowledge / legal_regulatory / privacy_security
Ftouni et al.	2022	Lower-Middle	Virtual diagnoses risk misses	2	Topic2: training_knowledge / legal_regulatory / privacy_security
Ftouni et al.	2022	Lower-Middle	Challenges in virtual doctor-patient relationships	2	Topic2: training_knowledge / legal_regulatory / privacy_security
Ftouni et al.	2022	Lower-Middle	Malpractice and legal risks	2	Topic2: training_knowledge / legal_regulatory / privacy_security
Ftouni et al.	2022	Lower-Middle	Privacy concerns	2	Topic2: training_knowledge / legal_regulatory / privacy_security
Ftouni et al.	2022	Lower-Middle	Trust and rapport issues	2	Topic2: training_knowledge / legal_regulatory / privacy_security
Ftouni et al.	2022	Lower-Middle	Need for clear telehealth policies	2	Topic2: training_knowledge / legal_regulatory / privacy_security
Ftouni et al.	2022	Lower-Middle	Interstate licensure issues	2	Topic2: training_knowledge / legal_regulatory / privacy_security
Inampudi et al.	2024	Lower-Middle	Lack of network coverage	2	Topic2: training_knowledge / legal_regulatory / privacy_security
Inampudi et al.	2024	Lower-Middle	Lack of physical examination	2	Topic2: training_knowledge / legal_regulatory / privacy_security
Inampudi et al.	2024	Lower-Middle	Ethical concerns	2	Topic2: training_knowledge / legal_regulatory / privacy_security
Inampudi et al.	2024	Lower-Middle	legal concerns	2	Topic2: training_knowledge / legal_regulatory / privacy_security
Inampudi et al.	2024	Lower-Middle	accountability concerns	2	Topic2: training_knowledge / legal_regulatory / privacy_security
Khan IA et al.	2024	Lower-Middle	Staff training shortages	2	Topic2: training_knowledge / legal_regulatory / privacy_security
Khan IA et al.	2024	Lower-Middle	Limited system interoperability	2	Topic2: training_knowledge / legal_regulatory / privacy_security
Kumari et al.	2022	Lower-Middle	compatibility issues	2	Topic2: training_knowledge / legal_regulatory / privacy_security
Kumari et al.	2022	Lower-Middle	Infrastructure limitations	2	Topic2: training_knowledge / legal_regulatory / privacy_security
Kumari et al.	2022	Lower-Middle	Regulatory gaps	2	Topic2: training_knowledge / legal_regulatory / privacy_security
Kumari et al.	2022	Lower-Middle	Interstate licensing challenges	2	Topic2: training_knowledge / legal_regulatory / privacy_security
Kumari et al.	2022	Lower-Middle	Liability framework gaps	2	Topic2: training_knowledge / legal_regulatory / privacy_security
Kumari et al.	2022	Lower-Middle	Digital literacy barriers	2	Topic2: training_knowledge / legal_regulatory / privacy_security
Kumari et al.	2022	Lower-Middle	Access inequity barriers	2	Topic2: training_knowledge / legal_regulatory / privacy_security
Leochico et al.	2020	Lower-Middle	lack of training	2	Topic2: training_knowledge / legal_regulatory / privacy_security
Leochico et al.	2020	Lower-Middle	Lack of awareness	2	Topic2: training_knowledge / legal_regulatory / privacy_security
Leochico et al.	2020	Lower-Middle	Lack of patient participation	2	Topic2: training_knowledge / legal_regulatory / privacy_security
Leochico et al.	2020	Lower-Middle	poor adherence	2	Topic2: training_knowledge / legal_regulatory / privacy_security
Leochico et al.	2020	Lower-Middle	Lack of satisfaction	2	Topic2: training_knowledge / legal_regulatory / privacy_security
Nanda et al.	2021	Lower-Middle	lack of equipment	2	Topic2: training_knowledge / legal_regulatory / privacy_security
Nanda et al.	2021	Lower-Middle	Privacy concerns	2	Topic2: training_knowledge / legal_regulatory / privacy_security
Narvaez	2022	Lower-Middle	Time constraints	2	Topic2: training_knowledge / legal_regulatory / privacy_security
Narvaez	2022	Lower-Middle	limited resources	2	Topic2: training_knowledge / legal_regulatory / privacy_security
Narvaez	2022	Lower-Middle	Family’s limited understanding	2	Topic2: training_knowledge / legal_regulatory / privacy_security
Rajkumar et al.	2023	Lower-Middle	Lack of devices	2	Topic2: training_knowledge / legal_regulatory / privacy_security
Rajkumar et al.	2023	Lower-Middle	Difficulty understanding patient needs	2	Topic2: training_knowledge / legal_regulatory / privacy_security
Rajkumar et al.	2023	Lower-Middle	Privacy concerns	2	Topic2: training_knowledge / legal_regulatory / privacy_security
Rajkumar et al.	2023	Lower-Middle	Unclear legal rules	2	Topic2: training_knowledge / legal_regulatory / privacy_security
Rajkumar et al.	2023	Lower-Middle	Security risks	2	Topic2: training_knowledge / legal_regulatory / privacy_security
Saeed et al.	2024	Lower-Middle	Lack of provider compensation	2	Topic2: training_knowledge / legal_regulatory / privacy_security
Saeed et al.	2024	Lower-Middle	Difficulty conducting medical evaluations virtually	2	Topic2: training_knowledge / legal_regulatory / privacy_security
Venkataraman et al.	2024	Lower-Middle	Data privacy and security issues	2	Topic2: training_knowledge / legal_regulatory / privacy_security
Venkataraman et al.	2024	Lower-Middle	Infrastructure limitations	2	Topic2: training_knowledge / legal_regulatory / privacy_security
Venkataraman et al.	2024	Lower-Middle	Lack of ICT training	2	Topic2: training_knowledge / legal_regulatory / privacy_security
Venkataraman et al.	2024	Lower-Middle	Poor tech literacy	2	Topic2: training_knowledge / legal_regulatory / privacy_security
Venkataraman et al.	2024	Lower-Middle	Regulatory uncertainties	2	Topic2: training_knowledge / legal_regulatory / privacy_security
Sharma et al.	2024	Lower-Middle	Low digital literacy	2	Topic2: training_knowledge / legal_regulatory / privacy_security
Sharma et al.	2024	Lower-Middle	Lack of training	2	Topic2: training_knowledge / legal_regulatory / privacy_security
Sharma et al.	2024	Lower-Middle	Lack of motivation	2	Topic2: training_knowledge / legal_regulatory / privacy_security
Sharma et al.	2024	Lower-Middle	Data safety and legal concerns	2	Topic2: training_knowledge / legal_regulatory / privacy_security
Sharma et al.	2024	Lower-Middle	Lack of formative research	2	Topic2: training_knowledge / legal_regulatory / privacy_security
Cole et al.	2025	Lower-Middle	Unfriendly user interface	2	Topic2: training_knowledge / legal_regulatory / privacy_security
Cole et al.	2025	Lower-Middle	Lack of software	2	Topic2: training_knowledge / legal_regulatory / privacy_security
Cole et al.	2025	Lower-Middle	Data security issues	2	Topic2: training_knowledge / legal_regulatory / privacy_security
Cole et al.	2025	Lower-Middle	Lack of regulation	2	Topic2: training_knowledge / legal_regulatory / privacy_security
Cole et al.	2025	Lower-Middle	Digital illiteracy from physicians	2	Topic2: training_knowledge / legal_regulatory / privacy_security
Cole et al.	2025	Lower-Middle	Personal preferences	2	Topic2: training_knowledge / legal_regulatory / privacy_security
Macabato et al.	2024	Lower-Middle	Lack of training	2	Topic2: training_knowledge / legal_regulatory / privacy_security
Macabato et al.	2024	Lower-Middle	Legal and ethical concerns	2	Topic2: training_knowledge / legal_regulatory / privacy_security
Bernabe et al.	2025	Lower-Middle	complex user interfaces	2	Topic2: training_knowledge / legal_regulatory / privacy_security
Bernabe et al.	2025	Lower-Middle	Lack of interoperability	2	Topic2: training_knowledge / legal_regulatory / privacy_security
Bernabe et al.	2025	Lower-Middle	Low digital literacy	2	Topic2: training_knowledge / legal_regulatory / privacy_security
Bernabe et al.	2025	Lower-Middle	Insufficient training	2	Topic2: training_knowledge / legal_regulatory / privacy_security

## Sheet: Low Income
Author	Year	Income_level	Barrier	Cluster	ClusterName
Kaboré et al.	2022	Low	Poor system usability	-1	Noise
Kaboré et al.	2022	Low	technical issues	-1	Noise
Kaboré et al.	2022	Low	Unreliable/expensive internet access	-1	Noise
Kaboré et al.	2022	Low	Unreliable electricity supply	-1	Noise
Kaboré et al.	2022	Low	Limited access to equipment	-1	Noise
Kaboré et al.	2022	Low	Extra time required for system use	-1	Noise
Kaboré et al.	2022	Low	Challenges with hybrid paper/digital systems	-1	Noise
Kaboré et al.	2022	Low	Perception of no practical benefits	-1	Noise
Kaboré et al.	2022	Low	Insufficient infrastructure for scaling	-1	Noise
Kaboré et al.	2022	Low	High staff turnover/attrition	-1	Noise
Kaboré et al.	2022	Low	Low digital literacy and education levels	-1	Noise
Kaboré et al.	2022	Low	Poor national coordination	-1	Noise
Kaboré et al.	2022	Low	Limited financial resources	-1	Noise
Kaboré et al.	2022	Low	Lack of anonymous reporting options	-1	Noise
Kaboré et al.	2022	Low	Inadequate policies and enforcement	-1	Noise
Kaboré et al.	2022	Low	Poor community integration	-1	Noise
Kaboré et al.	2022	Low	Language barriers	-1	Noise
Kaboré et al.	2022	Low	Myths and misconceptions about technology	-1	Noise
Kaboré et al.	2022	Low	Low data utilization for planning	-1	Noise
Kaboré et al.	2022	Low	Poor information use culture	-1	Noise
Kaboré et al.	2022	Low	Limited human resources	-1	Noise
Kaboré et al.	2022	Low	limited expertise	-1	Noise
Walle et al.	2023	Low	System usability issues	-1	Noise
Walle et al.	2023	Low	Infrastructure limitations	-1	Noise
Walle et al.	2023	Low	Training gaps	-1	Noise
Walle et al.	2023	Low	Leadership support limitations	-1	Noise
Walle et al.	2023	Low	Internet connectivity problems	-1	Noise
Walle et al.	2023	Low	Privacy and security concerns	-1	Noise
Walle et al.	2023	Low	System interoperability barriers	-1	Noise
Walle et al.	2023	Low	digital literacy	-1	Noise
Walle et al.	2023	Low	Lack of trustworthiness	-1	Noise
Adem et al.	2025	Low	Low economic resources	-1	Noise
Adem et al.	2025	Low	Older age and rural residency	-1	Noise
Adem et al.	2025	Low	Female gender	-1	Noise
Adem et al.	2025	Low	Increase workload	-1	Noise
Adem et al.	2025	Low	Low digital literacy	-1	Noise
Adem et al.	2025	Low	Subjective preferences	-1	Noise
Adem et al.	2025	Low	Lack of access to necessary hardware and software	-1	Noise
Adem et al.	2025	Low	Poor internet access	-1	Noise
Adem et al.	2025	Low	Poor access to electricity	-1	Noise
Adem et al.	2025	Low	No training programs	-1	Noise
Adem et al.	2025	Low	Inadequate reimbursement for healthcare providers	-1	Noise
