# Supplementary material for: Mapping global inequities in telemedicine implementation: An umbrella review of barriers and facilitators
Source: PLoS One. 2026 Jul 13;21(7):e0351885. doi: 10.1371/journal.pone.0351885 (PMC13362133; doi:10.1371/journal.pone.0351885)
Supplement: S4 File — (XLSX) [file pone.0351885.s004.xlsx]

## Sheet: High Income
Author	Year	Income_level	Facilitator	Cluster	ClusterName
Ag Ahmed et al.	2017	High	Must be useful for health workers	-1	Noise
Ag Ahmed et al.	2017	High	Available in local language	-1	Noise
Ag Ahmed et al.	2017	High	No restrictions on use	-1	Noise
Ag Ahmed et al.	2017	High	Reliable energy sources for device charging	-1	Noise
Ag Ahmed et al.	2017	High	Data protection measures	-1	Noise
Ag Ahmed et al.	2017	High	Easily operational and reliable	-1	Noise
Ag Ahmed et al.	2017	High	Touch screen preferred over keyboard	-1	Noise
Ag Ahmed et al.	2017	High	Good ergonomics	-1	Noise
Ag Ahmed et al.	2017	High	Password protection for files	-1	Noise
Ag Ahmed et al.	2017	High	Maintenance and replacement plans for faulty/lost phones	-1	Noise
Ag Ahmed et al.	2017	High	Long-term financing	-1	Noise
Ag Ahmed et al.	2017	High	Good organization of health structure	-1	Noise
Ag Ahmed et al.	2017	High	Previous experience with cell phones helpful	-1	Noise
Ag Ahmed et al.	2017	High	Higher education level predicts better success with SMS	-1	Noise
Ag Ahmed et al.	2017	High	Good level of knowledge among health workers	-1	Noise
Ag Ahmed et al.	2017	High	Meeting user demands, needs and expectations	-1	Noise
Ag Ahmed et al.	2017	High	User participation in application design	-1	Noise
Ag Ahmed et al.	2017	High	Integration into existing environment	-1	Noise
Ag Ahmed et al.	2017	High	Interactivity with health workers	-1	Noise
Ag Ahmed et al.	2017	High	Compensation for additional workload	-1	Noise
Ag Ahmed et al.	2017	High	Job stabilization	-1	Noise
Ag Ahmed et al.	2017	High	Informed consent and clear explanation of data collection/transmission	-1	Noise
Al-Samarraie H et al.	2020	High	Telemedicine policies	-1	Noise
Al-Samarraie H et al.	2020	High	Legal framework	-1	Noise
Al-Samarraie H et al.	2020	High	Research support	-1	Noise
Al-Samarraie H et al.	2020	High	Awareness campaigns	-1	Noise
Al-Samarraie H et al.	2020	High	Project funding	-1	Noise
Al-Samarraie H et al.	2020	High	Marketing campaigns	-1	Noise
Al-Samarraie H et al.	2020	High	Public private funding models	-1	Noise
Al-Samarraie H et al.	2020	High	National e health policy	-1	Noise
Al-Samarraie H et al.	2020	High	Strategic planning	-1	Noise
Al-Samarraie H et al.	2020	High	Training seminars workshops conferences	-1	Noise
Almathami et al.	2020	High	reducing waiting time	-1	Noise
Almathami et al.	2020	High	reducing travel time	-1	Noise
Almathami et al.	2020	High	familiarity with the system	-1	Noise
Almathami et al.	2020	High	trust in technology	-1	Noise
Almathami et al.	2020	High	patients' ages	-1	Noise
Almathami et al.	2020	High	clinicians' training and skills	-1	Noise
Almathami et al.	2020	High	patient's familiarity with staff and past experience	-1	Noise
Almathami et al.	2020	High	convenience	-1	Noise
Almathami et al.	2020	High	enabled body language	-1	Noise
Almathami et al.	2020	High	insurance coverage	-1	Noise
Almathami et al.	2020	High	better management	-1	Noise
Alsabeeha et al.	2023	High	Family/caregiver technical support	-1	Noise
Alsahli et al.	2023	High	Accessibility	-1	Noise
Alsahli et al.	2023	High	System compatibility	-1	Noise
Alsahli et al.	2023	High	User motivation	-1	Noise
Alsahli et al.	2023	High	Evidence-based guidelines	-1	Noise
Antonio et al.	2024	High	Text-based communication tools	-1	Noise
Antonio et al.	2024	High	Online prescription system	-1	Noise
Aref-Adib et al.	2019	High	Home-accessible systems	-1	Noise
Aref-Adib et al.	2019	High	Customizable interventions	-1	Noise
Aref-Adib et al.	2019	High	Staff engagement processes	-1	Noise
Aref-Adib et al.	2019	High	User-developed content	-1	Noise
Aref-Adib et al.	2019	High	Technical training	-1	Noise
Aref-Adib et al.	2019	High	Technology support	-1	Noise
Baig et al.	2017	High	secure data transmission	-1	Noise
Baig et al.	2017	High	Open source large dataset frameworks	-1	Noise
Baig et al.	2017	High	More durable textile sensors	-1	Noise
Baig et al.	2017	High	Medical grade remote monitoring systems development	-1	Noise
Baig et al.	2017	High	real time data access visualization	-1	Noise
Baines R et al.	2022	High	Communication systems	-1	Noise
Baines R et al.	2022	High	Participatory design	-1	Noise
Berardi et al.	2024	High	governance leadership and management	-1	Noise
Berardi et al.	2024	High	attitude and beliefs	-1	Noise
Berardi et al.	2024	High	education and training	-1	Noise
Berardi et al.	2024	High	relationship	-1	Noise
Berardi et al.	2024	High	evidence based implementation	-1	Noise
Berardi et al.	2024	High	medical safety and crisis management	-1	Noise
Berardi et al.	2024	High	personalisation and patient-centred care	-1	Noise
Berardi et al.	2024	High	gender and cultural sensitivity	-1	Noise
Berardi et al.	2024	High	determinants of health	-1	Noise
Berardi et al.	2024	High	trust	-1	Noise
Berry et al.	2016	High	support from healthcare providers increases engagement	-1	Noise
Berry et al.	2016	High	Interactive and engaging delivery formats with multimedia elements	-1	Noise
Berry et al.	2016	High	Inclusion of peer support features	-1	Noise
Berry et al.	2016	High	Mobile phone interventions	-1	Noise
Berry et al.	2016	High	smartphone ownership	-1	Noise
Bertolazzi et al.	2024	High	higher level of education	-1	Noise
Bertolazzi et al.	2024	High	greater cognitive ability	-1	Noise
Bertolazzi et al.	2024	High	adoption of technology in the early stages of the disease	-1	Noise
Bertolazzi et al.	2024	High	Trustworthiness and reliable information	-1	Noise
Bertolazzi et al.	2024	High	technological self efficacy	-1	Noise
Bertolazzi et al.	2024	High	Patient involvement in the design process	-1	Noise
Bertolazzi et al.	2024	High	presence of Self-tracking functions	-1	Noise
Bertolazzi et al.	2024	High	likeable appearance	-1	Noise
Bertolazzi et al.	2024	High	connectedess to healthcare providers and to other people	-1	Noise
Bertolazzi et al.	2024	High	physicians' reccomendations for using technology	-1	Noise
Borghouts et al.	2021	High	Guided interventions	-1	Noise
Borghouts et al.	2021	High	Credible content	-1	Noise
Borghouts et al.	2021	High	24/7 accessibility	-1	Noise
Borghouts et al.	2021	High	Daily routine integration	-1	Noise
Borghouts et al.	2021	High	Cultural fit	-1	Noise
Borghouts et al.	2021	High	"Wellbeing" framing	-1	Noise
Boyle LD et al.	2022	High	Personalized training	-1	Noise
Boyle LD et al.	2022	High	Easy-to-use systems	-1	Noise
Boyle LD et al.	2022	High	Cultural adaptation	-1	Noise
Bu et al.	2022	High	Patient-centered processes	-1	Noise
Bu et al.	2022	High	Shared vision planning	-1	Noise
Bu et al.	2022	High	Adaptable systems	-1	Noise
Bu et al.	2022	High	Available equipment	-1	Noise
Bu et al.	2022	High	Care coordination systems	-1	Noise
Bu et al.	2022	High	Clear procedures	-1	Noise
Bu et al.	2022	High	Administrative support	-1	Noise
Bu et al.	2022	High	Multiple contact options	-1	Noise
Burshtein J et al.	2023	High	Patient and family education programs	-1	Noise
Burshtein J et al.	2023	High	Community outreach	-1	Noise
Burshtein J et al.	2023	High	Translation services	-1	Noise
Burshtein J et al.	2023	High	Videoconferencing platforms	-1	Noise
Burshtein J et al.	2023	High	Provider-to-provider consultations	-1	Noise
Burshtein J et al.	2023	High	Safety-net clinics	-1	Noise
Chan RJ et al.	2021	High	Easy-to-use technology	-1	Noise
Chan RJ et al.	2021	High	Portable devices	-1	Noise
Chan RJ et al.	2021	High	Home-based access	-1	Noise
Chan RJ et al.	2021	High	Web platforms	-1	Noise
Chan RJ et al.	2021	High	Face-to-face options	-1	Noise
Chan RJ et al.	2021	High	Information features	-1	Noise
Chan RJ et al.	2021	High	Professional feedback	-1	Noise
Chan RJ et al.	2021	High	Reminder systems	-1	Noise
Chan RJ et al.	2021	High	Visual design	-1	Noise
Chan RJ et al.	2021	High	VR elements	-1	Noise
Chan RJ et al.	2021	High	Group features	-1	Noise
Chan RJ et al.	2021	High	Minority group adaptations	-1	Noise
Chan RJ et al.	2021	High	Experience sharing platforms	-1	Noise
Chan RJ et al.	2021	High	Cancer-specific information	-1	Noise
Chan RJ et al.	2021	High	National service promotion	-1	Noise
Chan RJ et al.	2021	High	Theory-based design	-1	Noise
Chan RJ et al.	2021	High	Structured frameworks	-1	Noise
Chan RJ et al.	2021	High	Expert guidance	-1	Noise
Chua et al.	2024	High	Equipment positioning guides	-1	Noise
Chua et al.	2024	High	Opinion leader network	-1	Noise
Chua et al.	2024	High	Communication guidelines	-1	Noise
Costa et al.	2010	High	Ability to detect changes in patient's clinical status	-1	Noise
Costa et al.	2010	High	Savings in patient working days	-1	Noise
De Guzman et al.	2020	High	Training and orientation provided	-1	Noise
De Guzman et al.	2020	High	Written instructions system manuals	-1	Noise
De Guzman et al.	2020	High	Authentication methods authorization levels	-1	Noise
De Guzman et al.	2020	High	Technical support personnel available	-1	Noise
De Guzman et al.	2020	High	Designated telediabetes nurse coordinator	-1	Noise
De Guzman et al.	2020	High	Visual tools treatment interaction	-1	Noise
De Guzman et al.	2020	High	Responsive systems prompt changes	-1	Noise
De Guzman et al.	2020	High	Automatic data transfer	-1	Noise
De Guzman et al.	2020	High	Telediabetes training weekly supervision	-1	Noise
De Guzman et al.	2020	High	Patient data upload reminders	-1	Noise
De Guzman et al.	2020	High	Integration with existing workflows	-1	Noise
Dovigi et al.	2020	High	Easy to use and intuitive technology	-1	Noise
Dovigi et al.	2020	High	Meets patient needs	-1	Noise
Dovigi et al.	2020	High	Alignment with existing workflow and clinical needs	-1	Noise
Dovigi et al.	2020	High	Involvement of experts with teledermatology implementation experience	-1	Noise
Ferguson et al.	2021	High	Continuous health monitoring providing reassurance	-1	Noise
Ferguson et al.	2021	High	Enhanced patient-provider communication	-1	Noise
Ferguson et al.	2021	High	Large, visible icons in design	-1	Noise
Ferguson et al.	2021	High	High contrast text colors	-1	Noise
Ferguson et al.	2021	High	Automated data transfer	-1	Noise
Ferguson et al.	2021	High	Voice feedback capabilities	-1	Noise
Ferguson et al.	2021	High	Built-in reminder systems	-1	Noise
Foong et al.	2020	High	Smartphone apps with clear design	-1	Noise
Foong et al.	2020	High	Wound care training	-1	Noise
Foong et al.	2020	High	Digital technology training	-1	Noise
Foong et al.	2020	High	Interactive wound records	-1	Noise
Foster MV et al.	2014	High	Simple devices with fewer buttons	-1	Noise
Foster MV et al.	2014	High	Automatic information transmission	-1	Noise
Foster MV et al.	2014	High	Use of low-tech platforms (e.g., telephone, TV)	-1	Noise
Foster MV et al.	2014	High	Devices with reminders or alerts	-1	Noise
Foster MV et al.	2014	High	Visual and audio guidance	-1	Noise
Foster MV et al.	2014	High	Elderly-friendly images	-1	Noise
Gardiner S et al.	2012	High	Digital imaging tools	-1	Noise
Gardiner S et al.	2012	High	Stakeholder support	-1	Noise
Garrido S et al.	2019	High	Human interaction	-1	Noise
Garrido S et al.	2019	High	Game-like elements	-1	Noise
Garrido S et al.	2019	High	Mobile access	-1	Noise
Garrido S et al.	2019	High	Multimedia content	-1	Noise
Garrido S et al.	2019	High	Professional supervision	-1	Noise
Ghazal KY et al.	2024	High	Adaptable telehealth tools	-1	Noise
Ghazal KY et al.	2024	High	Personal motivation	-1	Noise
Golden BN et al.	2024	High	Easy-to-use systems	-1	Noise
Golden BN et al.	2024	High	Care continuity models	-1	Noise
Gorst et al.	2014	High	Easy-to-use systems	-1	Noise
Hage et al.	2013	High	Best practice guidelines	-1	Noise
Hage et al.	2013	High	Community partnerships	-1	Noise
Hage et al.	2013	High	Project pilots	-1	Noise
Hage et al.	2013	High	Reliable technology	-1	Noise
Hage et al.	2013	High	Local context adaptation	-1	Noise
Hardiker NR et al.	2010	High	Secure data handling	-1	Noise
Hardiker NR et al.	2010	High	Culturally relevant content	-1	Noise
Hardiker NR et al.	2010	High	Support personnel (trainers, coaches)	-1	Noise
Hardiker NR et al.	2010	High	Online communities	-1	Noise
Helleman J et al.	2020	High	User-friendly devices	-1	Noise
Helleman J et al.	2020	High	Device aids	-1	Noise
Helleman J et al.	2020	High	Easy-to-use devices	-1	Noise
Helleman J et al.	2020	High	Automatic monitoring	-1	Noise
Helleman J et al.	2020	High	Professional support	-1	Noise
Helleman J et al.	2020	High	Available resources	-1	Noise
Helleman J et al.	2020	High	End-user support	-1	Noise
Helleman J et al.	2020	High	Low-cost devices	-1	Noise
Herrera et al.	2022	High	younger people	-1	Noise
Herrera et al.	2022	High	higher socioeconomic	-1	Noise
Herrera et al.	2022	High	user attitudes and beliefs	-1	Noise
Herrera et al.	2022	High	simple and intuitive app design	-1	Noise
Hewitt et al.	2022	High	Digital reminders	-1	Noise
Hewitt et al.	2022	High	Interactive activities	-1	Noise
Høyland et al.	2023	High	Improved safety aspects	-1	Noise
Høyland et al.	2023	High	interaction improvements	-1	Noise
Huerne K et al.	2024	High	Physician acceptance	-1	Noise
Jarvis K et al.	2024	High	Perceived benefits to recovery	-1	Noise
Jarvis K et al.	2024	High	Familiarity with digital tools	-1	Noise
Jarvis K et al.	2024	High	Interactive content	-1	Noise
Jarvis K et al.	2024	High	Institutional commitment	-1	Noise
Jarvis K et al.	2024	High	Internet reliability	-1	Noise
Karlsen C et al.	2017	High	Software adjustments based on feedback	-1	Noise
Karlsen C et al.	2017	High	Easy technology integration into daily routines	-1	Noise
Karlsen C et al.	2017	High	Simple and unobtrusive wearable devices	-1	Noise
Karlsen C et al.	2017	High	24-hour monitoring availability	-1	Noise
Karlsen C et al.	2017	High	Professional emergency response	-1	Noise
Karlsen C et al.	2017	High	Clear communication with users	-1	Noise
Karlsen C et al.	2017	High	Proper technology adaptation	-1	Noise
Karlsen C et al.	2017	High	Meaningful technology use	-1	Noise
Karlsen C et al.	2017	High	Easy-to-use devices	-1	Noise
Karlsen C et al.	2017	High	Simple controls and interfaces	-1	Noise
Karlsen C et al.	2017	High	Personal choice in device usage	-1	Noise
Karlsen C et al.	2017	High	User-friendly reminder systems	-1	Noise
Karlsen C et al.	2017	High	Regular maintenance and support	-1	Noise
Karlsen C et al.	2017	High	Flexible monitoring options	-1	Noise
Koivunen et al.	2018	High	Communication skills	-1	Noise
Koivunen et al.	2018	High	Positive technology attitude	-1	Noise
Koivunen et al.	2018	High	Learning opportunities	-1	Noise
Koivunen et al.	2018	High	Written communication records	-1	Noise
Koivunen et al.	2018	High	Flexible communication timing	-1	Noise
Koivunen et al.	2018	High	Written guidelines	-1	Noise
Koivunen et al.	2018	High	Patient accessibility	-1	Noise
Koivunen et al.	2018	High	High quality audio/video	-1	Noise
Koivunen et al.	2018	High	Functional technical solutions	-1	Noise
Kruse et al.	2022	High	Available technology	-1	Noise
Kruse et al.	2022	High	Health literacy support	-1	Noise
Kruse et al.	2018	High	Access to devices	-1	Noise
Liverpool et al.	2020	High	Text messaging tools	-1	Noise
Liverpool et al.	2020	High	Reminder system	-1	Noise
Liverpool et al.	2020	High	Age-adapted design	-1	Noise
Liverpool et al.	2020	High	Simple controls	-1	Noise
Liverpool et al.	2020	High	Reward features	-1	Noise
Lyzwinski et al.	2018	High	Integration with existing electronic health records	-1	Noise
Lyzwinski et al.	2018	High	familiarity with tech	-1	Noise
Lyzwinski et al.	2018	High	Insurance coverage	-1	Noise
Moore K et al.	2021	High	Technical self-efficacy	-1	Noise
Moore K et al.	2021	High	Internal motivation	-1	Noise
Moore K et al.	2021	High	Professional support	-1	Noise
Moore K et al.	2021	High	Daily life integration	-1	Noise
Muir et al.	2020	High	Experience with telemedicine	-1	Noise
Muir et al.	2020	High	Training	-1	Noise
Muir et al.	2020	High	Telehealth coordinators	-1	Noise
Muir et al.	2020	High	Telehealth technician	-1	Noise
Muir et al.	2020	High	Stable personnel	-1	Noise
Muir et al.	2020	High	External facilitators	-1	Noise
Muir et al.	2020	High	Ease of useTailored approach	-1	Noise
Muir et al.	2020	High	Pilot site	-1	Noise
Muir et al.	2020	High	Standardised procedures	-1	Noise
Nikolakis et al.	2024	High	Detailed medical history	-1	Noise
Nikolakis et al.	2024	High	Multi-specialty consultation platforms	-1	Noise
Nikolakis et al.	2024	High	AI diagnostic support	-1	Noise
Nikolakis et al.	2024	High	High-resolution imaging	-1	Noise
Oudbier et al.	2024	High	Planning systems	-1	Noise
Oudbier et al.	2024	High	Champions network	-1	Noise
Oudbier et al.	2024	High	Clear staff roles	-1	Noise
Oudbier et al.	2024	High	Adequate resources	-1	Noise
Oudbier et al.	2024	High	Decision-making processes	-1	Noise
Reynolds TL et al.	2023	High	Clinician education	-1	Noise
Reynolds TL et al.	2023	High	Readability features	-1	Noise
Reynolds TL et al.	2023	High	Multimodal outreach	-1	Noise
Reynolds TL et al.	2023	High	Clinician encouragement	-1	Noise
Reynolds TL et al.	2023	High	Internet provision	-1	Noise
Reynolds TL et al.	2023	High	Marketing strategies	-1	Noise
Reynolds TL et al.	2023	High	Proxy access system	-1	Noise
Reynolds TL et al.	2023	High	Error reporting system	-1	Noise
Reynolds TL et al.	2023	High	Data anonymization	-1	Noise
Reynolds TL et al.	2023	High	Security education	-1	Noise
Rodrigues et al.	2024	High	Ease of learning	-1	Noise
Rodrigues et al.	2024	High	Practice support features	-1	Noise
Rodrigues et al.	2024	High	Time saving fast operation	-1	Noise
Rodrigues et al.	2024	High	Useful reminders	-1	Noise
Rodrigues et al.	2024	High	Reduces medication errors	-1	Noise
Rodrigues et al.	2024	High	Easy access to current info	-1	Noise
Rodrigues et al.	2024	High	Pleasant data presentation	-1	Noise
Rodrigues et al.	2024	High	Updates complements knowledge	-1	Noise
Rodrigues et al.	2024	High	Active profile management	-1	Noise
Rodrigues et al.	2024	High	Useful features	-1	Noise
Rodrigues et al.	2024	High	No commercial ads	-1	Noise
Rodrigues et al.	2024	High	High sensitivity	-1	Noise
Rodrigues et al.	2024	High	Independent from pharma industry	-1	Noise
Rodrigues et al.	2024	High	Well integrated functions	-1	Noise
Rodrigues et al.	2024	High	Reliable knowledge base	-1	Noise
Rodrigues et al.	2024	High	Simplified prescription renewal	-1	Noise
Rodrigues et al.	2024	High	Staff can troubleshoot	-1	Noise
Rodrigues et al.	2024	High	Trust in system	-1	Noise
Rodrigues et al.	2024	High	Commitment to use	-1	Noise
Rodrigues et al.	2024	High	Encourages practice reflection	-1	Noise
Rodrigues et al.	2024	High	Agrees with clinical recommendations	-1	Noise
Rodrigues et al.	2024	High	Improved policy adherence	-1	Noise
Rodrigues et al.	2024	High	Increased guideline awareness	-1	Noise
Rodrigues et al.	2024	High	Accommodates practice workflow	-1	Noise
Rodrigues et al.	2024	High	Non medical staff access	-1	Noise
Rodrigues et al.	2024	High	Willing to invest future resources	-1	Noise
Rodrigues et al.	2024	High	Enhanced patient medication safety	-1	Noise
Rodrigues et al.	2024	High	Patient approval	-1	Noise
Ross J et al.	2016	High	Positive attitudes	-1	Noise
Ross J et al.	2016	High	Planning for implementation	-1	Noise
Ross J et al.	2016	High	Periodic evaluations	-1	Noise
Ross J et al.	2016	High	context adequate technology	-1	Noise
Ross J et al.	2016	High	End-user input in design	-1	Noise
Ryan et al.	2024	High	Lab abnormality reporting guidelines	-1	Noise
Ryan et al.	2024	High	Strong doctor pharmacist relationships	-1	Noise
Ryan et al.	2024	High	Provider support	-1	Noise
Ryan et al.	2024	High	Clear provider roles explained to patients	-1	Noise
Ryan et al.	2024	High	Doctor pharmacist collaborative agreements	-1	Noise
Ryan et al.	2024	High	Standardized checklists	-1	Noise
Ryan et al.	2024	High	Telepharmacy suitability screening	-1	Noise
Ryan et al.	2024	High	Effective EMR use	-1	Noise
Ryan et al.	2024	High	System wide accessibility	-1	Noise
Ryan et al.	2024	High	Stratify patients by needs	-1	Noise
Ryan et al.	2024	High	Show medication labels in video calls	-1	Noise
Ryan et al.	2024	High	Multi participant video call support	-1	Noise
Ryan et al.	2024	High	Easy to use video interface	-1	Noise
Saeed et al.	2020	High	Large buttons	-1	Noise
Saeed et al.	2020	High	User training	-1	Noise
Saeed et al.	2020	High	User feedback incorporation	-1	Noise
Saeed et al.	2020	High	Early user involvement in design phases	-1	Noise
Saeed et al.	2020	High	Including healthcare professionals in development	-1	Noise
Saeed et al.	2020	High	Regular usability evaluations	-1	Noise
Saeed et al.	2020	High	easy-to-use technology	-1	Noise
Safiee et al.	2022	High	Convenience	-1	Noise
Saliba V et al.	2012	High	Audit systems	-1	Noise
Saliba V et al.	2012	High	Quality assurance systems	-1	Noise
Saliba V et al.	2012	High	Data anonymization	-1	Noise
Saliba V et al.	2012	High	Bilateral agreements	-1	Noise
Saliba V et al.	2012	High	Regional networks	-1	Noise
Saliba V et al.	2012	High	Combined implementation approaches	-1	Noise
Saliba V et al.	2012	High	Institutional collaboration	-1	Noise
Saliba V et al.	2012	High	Tailored solutions	-1	Noise
Schreiweis et al.	2019	High	integrated into care	-1	Noise
Schreiweis et al.	2019	High	user-friendliness	-1	Noise
Scott Kruse et al.	2018	High	Targeted public policies	-1	Noise
Serrano et al.	2023	High	Positive practitioner attitudes	-1	Noise
Shojaei P et al.	2024	High	Encryption systems	-1	Noise
Shojaei P et al.	2024	High	Access controls	-1	Noise
Shojaei P et al.	2024	High	Blockchain technology	-1	Noise
Shojaei P et al.	2024	High	Government policies	-1	Noise
Shojaei P et al.	2024	High	Regulations	-1	Noise
Shojaei P et al.	2024	High	User training	-1	Noise
Shojaei P et al.	2024	High	Awareness programs	-1	Noise
Simblett et al.	2018	High	Size of screen or device	-1	Noise
Simblett et al.	2018	High	Passive data collection	-1	Noise
Simblett et al.	2018	High	Presence and timing of notifications	-1	Noise
Simblett et al.	2018	High	Familiarity and knowledge	-1	Noise
Simblett et al.	2018	High	Fits with routine	-1	Noise
Simblett et al.	2018	High	Available training or support	-1	Noise
Simblett et al.	2018	High	Feedback	-1	Noise
Subedi N et al.	2020	High	Tailored content	-1	Noise
Subedi N et al.	2020	High	Convenient	-1	Noise
Subedi N et al.	2020	High	Safe	-1	Noise
Subedi N et al.	2020	High	Instant	-1	Noise
Subedi N et al.	2020	High	Private	-1	Noise
Subedi N et al.	2020	High	Easy to understand	-1	Noise
Subedi N et al.	2020	High	comfortable	-1	Noise
Subedi N et al.	2020	High	Comprehensibility and interactivity	-1	Noise
Sung M et al.	2022	High	Physician engagement	-1	Noise
Sung M et al.	2022	High	Data security	-1	Noise
Svendsen et al.	2020	High	multimedia content	-1	Noise
Svendsen et al.	2020	High	updated content	-1	Noise
Svendsen et al.	2020	High	tailored advice based on individual needs	-1	Noise
Svendsen et al.	2020	High	encouragement from healthcare providers	-1	Noise
Svendsen et al.	2020	High	interactive features	-1	Noise
Turcotte S et al.	2024	High	Obtaining secondary gains or rewards	-1	Noise
Turcotte S et al.	2024	High	Trust in the person responsible for the technology	-1	Noise
Turcotte S et al.	2024	High	Training on how to use the technology	-1	Noise
Turcotte S et al.	2024	High	Habit of using technology	-1	Noise
Turgoose D et al.	2018	High	Positive communication	-1	Noise
Turgoose D et al.	2018	High	Therapist training	-1	Noise
van Tilburg et al.	2024	High	Not for profit	-1	Noise
van Tilburg et al.	2024	High	Link with reputable institution	-1	Noise
van Tilburg et al.	2024	High	Empowerment	-1	Noise
van Tilburg et al.	2024	High	Access to healthcare	-1	Noise
van Tilburg et al.	2024	High	Societal awareness	-1	Noise
van Tilburg et al.	2024	High	Digital traditional system integration	-1	Noise
van Tilburg et al.	2024	High	More time for patient care	-1	Noise
van Tilburg et al.	2024	High	Specificity	-1	Noise
van Tilburg et al.	2024	High	Suitability	-1	Noise
van Tilburg et al.	2024	High	Evolving intervention	-1	Noise
van Tilburg et al.	2024	High	Good usability factors	-1	Noise
van Tilburg et al.	2024	High	Varied content and functions	-1	Noise
van Tilburg et al.	2024	High	Trustworthy information	-1	Noise
van Tilburg et al.	2024	High	Healthcare professional training	-1	Noise
van Tilburg et al.	2024	High	Healthcare professional job satisfaction	-1	Noise
van Tilburg et al.	2024	High	Peer opinion	-1	Noise
van Tilburg et al.	2024	High	Willingness to try	-1	Noise
Vo V et al.	2019	High	Use of tailored technologies for users	-1	Noise
Wagle et al.	2023	High	Easy-to-use text messaging systems	-1	Noise
Wagle et al.	2023	High	Automated speech recognition	-1	Noise
Wagle et al.	2023	High	Daily/weekly text message reminders	-1	Noise
Wagle et al.	2023	High	Clear and understandable information delivery	-1	Noise
Walthall et al.	2022	High	Pre-provided equipment	-1	Noise
Walthall et al.	2022	High	Pre-existing clinical relationships	-1	Noise
Whitehead et al.	2023	High	user friendly technology	-1	Noise
Whitehead et al.	2023	High	timely reminder	-1	Noise
Whitehead et al.	2023	High	Use of native language	-1	Noise
Whitehead et al.	2023	High	Cultural norms considered	-1	Noise
Whitehead et al.	2023	High	interaction with others	-1	Noise
Xyrichis et al.	2021	High	Strong networks between local and hub teams	-1	Noise
Xyrichis et al.	2021	High	Positive staff attitude	-1	Noise
Xyrichis et al.	2021	High	Adaptability to local context	-1	Noise
Yi JS et al.	2021	High	Pre-visit orientation	-1	Noise
Yi JS et al.	2021	High	Real-time support	-1	Noise
Young LB et al.	2011	High	Staff involvement in design	-1	Noise
Young LB et al.	2011	High	Early stakeholder support	-1	Noise
Young LB et al.	2011	High	On-site monitoring visits	-1	Noise
Young LB et al.	2011	High	Audiovisual contact tools	-1	Noise
Young LB et al.	2011	High	Communication skills	-1	Noise
Young LB et al.	2011	High	Regular staff meetings	-1	Noise
Zawahreh A et al.	2019	High	Trained nurses	-1	Noise
Zawahreh A et al.	2019	High	Administrative support	-1	Noise
Zawahreh A et al.	2019	High	Cultural awareness	-1	Noise
Zawahreh A et al.	2019	High	Electronic records integration	-1	Noise
Zawahreh A et al.	2019	High	Accessible guidelines	-1	Noise
Collet et al.	2024	High	Scheduled follow-up appointments post-discharge	-1	Noise
Collet et al.	2024	High	Use of communication tools and checklists	-1	Noise
Collet et al.	2024	High	Tailored information provision	-1	Noise
Collet et al.	2024	High	Early involvement of family members	-1	Noise
Collet et al.	2024	High	Early identification of high-risk patients	-1	Noise
Collet et al.	2024	High	Multidisciplinary care plans	-1	Noise
Collet et al.	2024	High	Clear and easy-to-understand interventions	-1	Noise
Collet et al.	2024	High	Reduction of professional workload	-1	Noise
Collet et al.	2024	High	Use of unique communication systems	-1	Noise
Collet et al.	2024	High	Dedicated coordination teams	-1	Noise
Collet et al.	2024	High	Cost savings from home-based therapy	-1	Noise
Collet et al.	2024	High	Training for healthcare professionals	-1	Noise
Collet et al.	2024	High	Standardized outcome measures for monitoring	-1	Noise
Cucurachi et al.	2025	High	appropriate training	-1	Noise
Cucurachi et al.	2025	High	Strong leadership for effective care coordination	-1	Noise
Cucurachi et al.	2025	High	Availability of resources	-1	Noise
Cucurachi et al.	2025	High	Effective communication by providers	-1	Noise
Cucurachi et al.	2025	High	Clear eligibility criteria and protocols	-1	Noise
Cucurachi et al.	2025	High	Presence of caregivers	-1	Noise
Cucurachi et al.	2025	High	Co-designing of intervention	-1	Noise
Eduard Stan et al.	2025	High	Enhancement of data security	-1	Noise
Eduard Stan et al.	2025	High	Harmonized regulatory pathways	-1	Noise
Eduard Stan et al.	2025	High	Explainable, edge-deployed AI	-1	Noise
Eduard Stan et al.	2025	High	Low-latency data exchange	-1	Noise
Eduard Stan et al.	2025	High	interoperability	-1	Noise
Eduard Stan et al.	2025	High	community-anchored implementation	-1	Noise
Kirby et al.	2025	High	Ease of communication with doctors	-1	Noise
Kirby et al.	2025	High	Convenience and accessibility	-1	Noise
Kirby et al.	2025	High	Time saving	-1	Noise
Kirby et al.	2025	High	Timely follow-up	-1	Noise
Ahmed et al.	2024	High	Ensuring continuity of care and treatment	-1	Noise
Ahmed et al.	2024	High	Providing patient convenience and improved access to treatment	-1	Noise
Ahmed et al.	2024	High	Cost-effectiveness for patients and the health system	-1	Noise
Ahmed et al.	2024	High	Involvement of families in setting up interventions	-1	Noise
Ahmed et al.	2024	High	Longer consultation times	-1	Noise
Alamri et al.	2024	High	Government investment	-1	Noise
Alamri et al.	2024	High	Privatization of the healthcare system	-1	Noise
Panzavolta et al.	2025	High	Presence of informal support	-1	Noise
Panzavolta et al.	2025	High	Accessibility of smartphones compared to other devices	-1	Noise
Panzavolta et al.	2025	High	User-centered design involving end-users	-1	Noise
Panzavolta et al.	2025	High	Provision of sensory stimulation through devices	-1	Noise
Yang et al.	2025	High	social influence from family and caregivers	-1	Noise
Yang et al.	2025	High	training and support	-1	Noise
Malden et al.	2025	High	Awareness of health benefits	-1	Noise
Malden et al.	2025	High	User training	-1	Noise
Malden et al.	2025	High	User-centered design processes	-1	Noise
Malden et al.	2025	High	Affordability of the technology	-1	Noise
Sapouna et al.	2025	High	Adoption of a person-centered approach	-1	Noise
Sapouna et al.	2025	High	Active therapist involvement	-1	Noise
Sapouna et al.	2025	High	Use of hybrid models combining online and in-person therapy	-1	Noise
Hepburn et al.	2025	High	Tailored training	-1	Noise
Hepburn et al.	2025	High	Co-design with patients	-1	Noise
Hepburn et al.	2025	High	combining digital and traditional care	-1	Noise
Murciano et al.	2022	High	satisfaction with use	-1	Noise
Ag Ahmed et al.	2017	High	Adequate user training	0	Topic0: training_knowledge
Ag Ahmed et al.	2017	High	Good level of skill among health workers	0	Topic0: training_knowledge
Baines R et al.	2022	High	Digital literacy support	0	Topic0: training_knowledge
Bertolazzi et al.	2024	High	Higher level of health literacy	0	Topic0: training_knowledge
Bertolazzi et al.	2024	High	adequate training	0	Topic0: training_knowledge
Borghouts et al.	2021	High	Usage training	0	Topic0: training_knowledge
Borghouts et al.	2021	High	High digital literacy	0	Topic0: training_knowledge
Chua et al.	2024	High	Staff training programs	0	Topic0: training_knowledge
Helleman J et al.	2020	High	End-user training	0	Topic0: training_knowledge
Herrera et al.	2022	High	higher educational levels	0	Topic0: training_knowledge
Rodrigues et al.	2024	High	Educational role	0	Topic0: training_knowledge
Rodrigues et al.	2024	High	Adequate budgeting	0	Topic0: training_knowledge
Scott Kruse et al.	2018	High	Staff training programs	0	Topic0: training_knowledge
Panzavolta et al.	2025	High	Availability of training	0	Topic0: training_knowledge
Berardi et al.	2024	High	universal coverage	1	Topic1: legal_regulatory
Berardi et al.	2024	High	policy	1	Topic1: legal_regulatory
Berardi et al.	2024	High	regulation and reform	1	Topic1: legal_regulatory
Berardi et al.	2024	High	mental health care	1	Topic1: legal_regulatory
Berardi et al.	2024	High	public and private mental healthcare systems	1	Topic1: legal_regulatory
Berardi et al.	2024	High	mental healthcare integration	1	Topic1: legal_regulatory
Bu et al.	2022	High	Personal device integration	1	Topic1: legal_regulatory
Jarvis K et al.	2024	High	Healthcare system integration	1	Topic1: legal_regulatory
Reynolds TL et al.	2023	High	Self monitoring tools	1	Topic1: legal_regulatory
Sung M et al.	2022	High	Regulatory policies	1	Topic1: legal_regulatory
Alsahli et al.	2023	High	Technical support	2	Topic2: technical_issues
Bertolazzi et al.	2024	High	technical helpdesk	2	Topic2: technical_issues
Bu et al.	2022	High	Technical support	2	Topic2: technical_issues
Jarvis K et al.	2024	High	Technical support	2	Topic2: technical_issues
Oudbier et al.	2024	High	Technical support	2	Topic2: technical_issues
Saeed et al.	2020	High	Technical support	2	Topic2: technical_issues
Sung M et al.	2022	High	Technical support	2	Topic2: technical_issues
Zawahreh A et al.	2019	High	Technical preparation	2	Topic2: technical_issues
Hepburn et al.	2025	High	technical support	2	Topic2: technical_issues
Al-Samarraie H et al.	2020	High	ICT communication infrastructure	3	Topic3: infrastructure / support / ai
Alsahli et al.	2023	High	Infrastructure	3	Topic3: infrastructure / support / ai
Aref-Adib et al.	2019	High	Supporting infrastructure	3	Topic3: infrastructure / support / ai
Bertolazzi et al.	2024	High	lower age	3	Topic3: infrastructure / support / ai
Chan RJ et al.	2021	High	Affordable systems	3	Topic3: infrastructure / support / ai
Dovigi et al.	2020	High	Availability of training, personnel, and infrastructure	3	Topic3: infrastructure / support / ai
Nittari G et al.	2020	High	Robust technological infrastructures	3	Topic3: infrastructure / support / ai
Nittari G et al.	2020	High	AI support systems	3	Topic3: infrastructure / support / ai
Opozda et al.	2024	High	Social support systems	3	Topic3: infrastructure / support / ai
Murciano et al.	2022	High	infrastructure support	3	Topic3: infrastructure / support / ai
Ag Ahmed et al.	2017	High	Available technical support	4	Topic4: support_assistance
Borghouts et al.	2021	High	Healthcare provider support	4	Topic4: support_assistance
Boyle LD et al.	2022	High	Support services	4	Topic4: support_assistance
Connolly et al.	2020	High	Good technical support	4	Topic4: support_assistance
De Guzman et al.	2020	High	free assistance	4	Topic4: support_assistance
Kruse C et al.	2020	High	General technical support	4	Topic4: support_assistance
Yi JS et al.	2021	High	Care partner support	4	Topic4: support_assistance
Foong et al.	2020	High	Electronic documentation	5	Topic5: integration_workflow
Oudbier et al.	2024	High	Clinical workflow integration	5	Topic5: integration_workflow
Reynolds TL et al.	2023	High	Workflow optimization	5	Topic5: integration_workflow
Shojaei P et al.	2024	High	Workflow integration	5	Topic5: integration_workflow
Sung M et al.	2022	High	Workflow integration	5	Topic5: integration_workflow
Vo V et al.	2019	High	Interactive app	5	Topic5: integration_workflow
Bu et al.	2022	High	Formal communication protocols	6	Topic6: protocol / standardized / symptom
Kraaijkamp et al.	2021	High	Hybrid care protocols	6	Topic6: protocol / standardized / symptom
Nikolakis et al.	2024	High	Standardized image protocols	6	Topic6: protocol / standardized / symptom
Oudbier et al.	2024	High	Communication protocols	6	Topic6: protocol / standardized / symptom
Saliba V et al.	2012	High	Standardized protocols	6	Topic6: protocol / standardized / symptom
Saliba V et al.	2012	High	Language protocols	6	Topic6: protocol / standardized / symptom
Scott Kruse et al.	2018	High	Hybrid care protocols	6	Topic6: protocol / standardized / symptom
Young LB et al.	2011	High	Clear protocols	6	Topic6: protocol / standardized / symptom
Zawahreh A et al.	2019	High	Use of symptom protocols	6	Topic6: protocol / standardized / symptom
Zawahreh A et al.	2019	High	Symptom protocols	6	Topic6: protocol / standardized / symptom
Cucurachi et al.	2025	High	Standardized protocols	6	Topic6: protocol / standardized / symptom
Al-Samarraie H et al.	2020	High	Privacy policies	7	Topic7: privacy_security
Al-Samarraie H et al.	2020	High	Cybersecurity measures	7	Topic7: privacy_security
Alsahli et al.	2023	High	Data integration	7	Topic7: privacy_security
Baines R et al.	2022	High	Security measures	7	Topic7: privacy_security
Baines R et al.	2022	High	Privacy protection	7	Topic7: privacy_security
Borghouts et al.	2021	High	Anonymity	7	Topic7: privacy_security
Oudbier et al.	2024	High	Security features	7	Topic7: privacy_security
Reynolds TL et al.	2023	High	Data encryption	7	Topic7: privacy_security
Saliba V et al.	2012	High	Data encryption	7	Topic7: privacy_security
Sung M et al.	2022	High	Privacy protection	7	Topic7: privacy_security
Almathami et al.	2020	High	privacy	8	Topic8: privacy / feature / secure
Alsabeeha et al.	2023	High	Privacy features	8	Topic8: privacy / feature / secure
Aref-Adib et al.	2019	High	Privacy features	8	Topic8: privacy / feature / secure
Garrido S et al.	2019	High	Privacy features	8	Topic8: privacy / feature / secure
Kirby et al.	2025	High	Privacy secure	8	Topic8: privacy / feature / secure
Al-Samarraie H et al.	2020	High	Data standardization	9	Topic9: datum / standardization / privacy_security
Karlsen C et al.	2017	High	Data privacy protection	9	Topic9: datum / standardization / privacy_security
Nittari G et al.	2020	High	Standardization of laws	9	Topic9: datum / standardization / privacy_security
Reynolds TL et al.	2023	High	Confidential visit notes	9	Topic9: datum / standardization / privacy_security
Baines R et al.	2022	High	Flexible processes	10	Topic10: flexible / flexibility / time_workload
Chan RJ et al.	2021	High	Flexible scheduling	10	Topic10: flexible / flexibility / time_workload
Rodrigues et al.	2024	High	System flexibility	10	Topic10: flexible / flexibility / time_workload
Ryan et al.	2024	High	Flexible scheduling	10	Topic10: flexible / flexibility / time_workload
Saeed et al.	2020	High	Flexible system design	10	Topic10: flexible / flexibility / time_workload
Subedi N et al.	2020	High	Flexible	10	Topic10: flexible / flexibility / time_workload
van Tilburg et al.	2024	High	Flexibility	10	Topic10: flexible / flexibility / time_workload
Ag Ahmed et al.	2017	High	Staff commitment	11	Topic11: personal_motivation / provider_patient_communication
Almathami et al.	2020	High	motivation and engagement	11	Topic11: personal_motivation / provider_patient_communication
Berardi et al.	2024	High	patients' choice and preference	11	Topic11: personal_motivation / provider_patient_communication
Bertolazzi et al.	2024	High	personal interest	11	Topic11: personal_motivation / provider_patient_communication
De Guzman et al.	2020	High	Various communication pathways	11	Topic11: personal_motivation / provider_patient_communication
Gentry et al.	2019	High	Patient acceptance	11	Topic11: personal_motivation / provider_patient_communication
Huerne K et al.	2024	High	Patient acceptance	11	Topic11: personal_motivation / provider_patient_communication
Kruse et al.	2018	High	Patient acceptance	11	Topic11: personal_motivation / provider_patient_communication
Muir et al.	2020	High	Motivation	11	Topic11: personal_motivation / provider_patient_communication
Schreiweis et al.	2019	High	motivation	11	Topic11: personal_motivation / provider_patient_communication
Kirby et al.	2025	High	Personal preference	11	Topic11: personal_motivation / provider_patient_communication
Alamri et al.	2024	High	Personal preferences	11	Topic11: personal_motivation / provider_patient_communication
Panzavolta et al.	2025	High	Personal preference	11	Topic11: personal_motivation / provider_patient_communication
Berardi et al.	2024	High	technology design and usability	12	Topic12: usability_design
Burshtein J et al.	2023	High	Simple registration process	12	Topic12: usability_design
Hardiker NR et al.	2010	High	Easy navigation	12	Topic12: usability_design
Saeed et al.	2020	High	Simple interfaces	12	Topic12: usability_design
Simblett et al.	2018	High	Clear interface	12	Topic12: usability_design
Svendsen et al.	2020	High	intuitive design	12	Topic12: usability_design
Whitehead et al.	2023	High	engaging contents	12	Topic12: usability_design
Al-Samarraie H et al.	2020	High	Liability policies	13	Topic13: provider_patient_communication / quality_performance / data_management
Chua et al.	2024	High	Communication channels	13	Topic13: provider_patient_communication / quality_performance / data_management
Foong et al.	2020	High	Data sharing systems	13	Topic13: provider_patient_communication / quality_performance / data_management
Radhakrishnan et al.	2016	High	Perceptions of effectiveness	13	Topic13: provider_patient_communication / quality_performance / data_management
Rodrigues et al.	2024	High	Improved communication	13	Topic13: provider_patient_communication / quality_performance / data_management
Scott Kruse et al.	2018	High	Change management systems	13	Topic13: provider_patient_communication / quality_performance / data_management
Simblett et al.	2018	High	Access to internet connection	13	Topic13: provider_patient_communication / quality_performance / data_management
van Tilburg et al.	2024	High	Communication channels	13	Topic13: provider_patient_communication / quality_performance / data_management
Zawahreh A et al.	2019	High	Physician availability	13	Topic13: provider_patient_communication / quality_performance / data_management
Ag Ahmed et al.	2017	High	Good level of motivation among health workers	14	Topic14: pharmacist / rapport / strong
Ryan et al.	2024	High	Clear pharmacist prescribing algorithms	14	Topic14: pharmacist / rapport / strong
Ryan et al.	2024	High	Create virtual pharmacist teams	14	Topic14: pharmacist / rapport / strong
Ryan et al.	2024	High	Strong patient pharmacist rapport	14	Topic14: pharmacist / rapport / strong
Ag Ahmed et al.	2017	High	Personalization of messages	15	Topic15: option / personalize / personalization
Baines R et al.	2022	High	Personalization options	15	Topic15: option / personalize / personalization
Borghouts et al.	2021	High	Customization options	15	Topic15: option / personalize / personalization
Bu et al.	2022	High	Personalized interventions	15	Topic15: option / personalize / personalization
Garrido S et al.	2019	High	Personalization options	15	Topic15: option / personalize / personalization
Hage et al.	2013	High	Custom solutions	15	Topic15: option / personalize / personalization
Hardiker NR et al.	2010	High	Personalization options	15	Topic15: option / personalize / personalization
Jarvis K et al.	2024	High	Customization options	15	Topic15: option / personalize / personalization
Karlsen C et al.	2017	High	Personalized assistance	15	Topic15: option / personalize / personalization
Liverpool et al.	2020	High	Personalization options	15	Topic15: option / personalize / personalization
Moore K et al.	2021	High	Personalized feedback	15	Topic15: option / personalize / personalization
Oudbier et al.	2024	High	Personalized services	15	Topic15: option / personalize / personalization
Simblett et al.	2018	High	Tailored or personalized	15	Topic15: option / personalize / personalization
Whitehead et al.	2023	High	personalized care	15	Topic15: option / personalize / personalization
Collet et al.	2024	High	Personalized intervention goals	15	Topic15: option / personalize / personalization
Kirby et al.	2025	High	Tailoring services to specific patient needs	15	Topic15: option / personalize / personalization
Ag Ahmed et al.	2017	High	Reduced call/data costs	16	Topic16: cost / improve / effectiveness
Al-Samarraie H et al.	2020	High	Cost effective solutions	16	Topic16: cost / improve / effectiveness
Bertolazzi et al.	2024	High	cost effectiveness	16	Topic16: cost / improve / effectiveness
Costa et al.	2010	High	Reduced need for unnecessary device replacements	16	Topic16: cost / improve / effectiveness
Rodrigues et al.	2024	High	Improved prescribing quality	16	Topic16: cost / improve / effectiveness
Rodrigues et al.	2024	High	Improved cost effectiveness	16	Topic16: cost / improve / effectiveness
Rodrigues et al.	2024	High	Improved patient education	16	Topic16: cost / improve / effectiveness
Rodrigues et al.	2024	High	Improved quality of care	16	Topic16: cost / improve / effectiveness
Saliba V et al.	2012	High	Low-cost models	16	Topic16: cost / improve / effectiveness
Sapouna et al.	2025	High	Reduction of technical difficulties	16	Topic16: cost / improve / effectiveness
Ag Ahmed et al.	2017	High	Clear instructions and coaching	17	Topic17: clear / instruction / guideline
Bertolazzi et al.	2024	High	clarity of information	17	Topic17: clear / instruction / guideline
Borghouts et al.	2021	High	Clear data/action items	17	Topic17: clear / instruction / guideline
Hage et al.	2013	High	Clear objectives	17	Topic17: clear / instruction / guideline
Hardiker NR et al.	2010	High	Clear and simple content	17	Topic17: clear / instruction / guideline
Karlsen C et al.	2017	High	Clear installation process	17	Topic17: clear / instruction / guideline
Koivunen et al.	2018	High	Clear usage instructions	17	Topic17: clear / instruction / guideline
Moore K et al.	2021	High	Clear instructions	17	Topic17: clear / instruction / guideline
Reynolds TL et al.	2023	High	Clear guidelines	17	Topic17: clear / instruction / guideline
Saeed et al.	2020	High	Clear instructions and user manuals	17	Topic17: clear / instruction / guideline
Serrano et al.	2023	High	clear guidelines	17	Topic17: clear / instruction / guideline
Svendsen et al.	2020	High	clear content	17	Topic17: clear / instruction / guideline
Vo V et al.	2019	High	Clear and concise information	17	Topic17: clear / instruction / guideline
Collet et al.	2024	High	Clear definition of roles	17	Topic17: clear / instruction / guideline
Hepburn et al.	2025	High	clear instructions	17	Topic17: clear / instruction / guideline
Hardiker NR et al.	2010	High	Digital literacy	18	Topic18: digital / literacy / microscope
Jarvis K et al.	2024	High	Digital literacy	18	Topic18: digital / literacy / microscope
Nikolakis et al.	2024	High	Digital microscopes	18	Topic18: digital / literacy / microscope
Ross J et al.	2016	High	digital literacy	18	Topic18: digital / literacy / microscope
Whitehead et al.	2023	High	digital literacy	18	Topic18: digital / literacy / microscope
Whitehead et al.	2023	High	Audio in first language for low literacy	18	Topic18: digital / literacy / microscope
Cucurachi et al.	2025	High	Digital literacy	18	Topic18: digital / literacy / microscope
Alamri et al.	2024	High	Digital literacy	18	Topic18: digital / literacy / microscope
Panzavolta et al.	2025	High	Digital literacy	18	Topic18: digital / literacy / microscope
Murciano et al.	2022	High	Digital literacy	18	Topic18: digital / literacy / microscope
Al-Samarraie H et al.	2020	High	University curriculum integration	19	Topic19: healthcare / integration / provider
Chan RJ et al.	2021	High	Healthcare integration	19	Topic19: healthcare / integration / provider
Ferguson et al.	2021	High	Consistent relationship with same healthcare provider	19	Topic19: healthcare / integration / provider
Reynolds TL et al.	2023	High	Clinical integration	19	Topic19: healthcare / integration / provider
Saliba V et al.	2012	High	Cross-border licensing	19	Topic19: healthcare / integration / provider
van Tilburg et al.	2024	High	Healthcare professional management	19	Topic19: healthcare / integration / provider
Hepburn et al.	2025	High	Endorsement from trusted health care providers	19	Topic19: healthcare / integration / provider
Almathami et al.	2020	High	Saving costs	20	Topic20: cost_financial / team / personal_motivation
Alsahli et al.	2023	High	Financial support	20	Topic20: cost_financial / team / personal_motivation
Berardi et al.	2024	High	innovation and financial risk	20	Topic20: cost_financial / team / personal_motivation
Cunha et al.	2023	High	Health insurance coverage	20	Topic20: cost_financial / team / personal_motivation
Golden BN et al.	2024	High	Reimbursement policies	20	Topic20: cost_financial / team / personal_motivation
Hage et al.	2013	High	Local implementation team	20	Topic20: cost_financial / team / personal_motivation
Hardiker NR et al.	2010	High	Economic resources	20	Topic20: cost_financial / team / personal_motivation
Helleman J et al.	2020	High	Financial support	20	Topic20: cost_financial / team / personal_motivation
Jarvis K et al.	2024	High	Financial support	20	Topic20: cost_financial / team / personal_motivation
Oudbier et al.	2024	High	Financial incentives	20	Topic20: cost_financial / team / personal_motivation
Ross J et al.	2016	High	Financial incentives	20	Topic20: cost_financial / team / personal_motivation
Turgoose D et al.	2018	High	Implementation strategies	20	Topic20: cost_financial / team / personal_motivation
Kirby et al.	2025	High	Financial benefits (reduced travel costs)	20	Topic20: cost_financial / team / personal_motivation
Al-Samarraie H et al.	2020	High	Industry collaboration	21	Topic21: tool / collaboration / assessment
Al-Samarraie H et al.	2020	High	International collaboration	21	Topic21: tool / collaboration / assessment
Alsahli et al.	2023	High	Collaboration tools	21	Topic21: tool / collaboration / assessment
Chan RJ et al.	2021	High	Self-management tools	21	Topic21: tool / collaboration / assessment
Chan RJ et al.	2021	High	Validated tools	21	Topic21: tool / collaboration / assessment
Chan RJ et al.	2021	High	Assessment tools	21	Topic21: tool / collaboration / assessment
Foong et al.	2020	High	Remote consultation tools	21	Topic21: tool / collaboration / assessment
Hage et al.	2013	High	Evaluation processes	21	Topic21: tool / collaboration / assessment
Hardiker NR et al.	2010	High	Patient-provider collaboration	21	Topic21: tool / collaboration / assessment
Helleman J et al.	2020	High	Standardized assessment	21	Topic21: tool / collaboration / assessment
Reynolds TL et al.	2023	High	Triage tools	21	Topic21: tool / collaboration / assessment
Shojaei P et al.	2024	High	Automation tools	21	Topic21: tool / collaboration / assessment
Walthall et al.	2022	High	Video conferencing tools	21	Topic21: tool / collaboration / assessment
Almathami et al.	2020	High	fast internet speed	22	Topic22: connectivity / access / availability
Almathami et al.	2020	High	internet or phone availability	22	Topic22: connectivity / access / availability
Borghouts et al.	2021	High	Peer/therapist connections	22	Topic22: connectivity / access / availability
Cunha et al.	2023	High	Internet access	22	Topic22: connectivity / access / availability
Garrido S et al.	2019	High	Online access	22	Topic22: connectivity / access / availability
Helleman J et al.	2020	High	Wireless connection	22	Topic22: connectivity / access / availability
Herrera et al.	2022	High	home internet access	22	Topic22: connectivity / access / availability
Kruse et al.	2022	High	Good connectivity	22	Topic22: connectivity / access / availability
Schreiweis et al.	2019	High	availability of resources	22	Topic22: connectivity / access / availability
Walthall et al.	2022	High	Quality internet connection	22	Topic22: connectivity / access / availability
Whitehead et al.	2023	High	availability of public internet	22	Topic22: connectivity / access / availability
Whitehead et al.	2023	High	quick access	22	Topic22: connectivity / access / availability
Zawahreh A et al.	2019	High	Service cooperation	22	Topic22: connectivity / access / availability
Eduard Stan et al.	2025	High	good internet	22	Topic22: connectivity / access / availability
Chan RJ et al.	2021	High	Mobile apps	23	Topic23: app / mobile / smartphone
Chua et al.	2024	High	Mobile telemedicine units	23	Topic23: app / mobile / smartphone
Nikolakis et al.	2024	High	Smartphone-compatible apps	23	Topic23: app / mobile / smartphone
Ahmed et al.	2024	High	High ownership of smartphones	23	Topic23: app / mobile / smartphone
Chan RJ et al.	2021	High	Wearable devices	24	Topic24: device / provision / wearable
Jarvis K et al.	2024	High	Device availability	24	Topic24: device / provision / wearable
Moore K et al.	2021	High	Device features	24	Topic24: device / provision / wearable
Reynolds TL et al.	2023	High	Device provision	24	Topic24: device / provision / wearable
Yi JS et al.	2021	High	Equipment provision	24	Topic24: device / provision / wearable
Alsahli et al.	2023	High	Leadership endorsement	25	Topic25: leadership / support / supportive
Connolly et al.	2020	High	Supportive leadership	25	Topic25: leadership / support / supportive
Foong et al.	2020	High	Leadership engagement	25	Topic25: leadership / support / supportive
Hage et al.	2013	High	Needs-based leadership	25	Topic25: leadership / support / supportive
Jarvis K et al.	2024	High	Leadership support	25	Topic25: leadership / support / supportive
Muir et al.	2020	High	Leadership support	25	Topic25: leadership / support / supportive
Oudbier et al.	2024	High	Leadership support	25	Topic25: leadership / support / supportive
Xyrichis et al.	2021	High	Leadership support	25	Topic25: leadership / support / supportive
Collet et al.	2024	High	Strong leadership in coordination	25	Topic25: leadership / support / supportive
Bertolazzi et al.	2024	High	comfortability of wearable technology	26	Topic26: technology / usability_design / education
Cunha et al.	2023	High	Technology devices	26	Topic26: technology / usability_design / education
Hage et al.	2013	High	Accessible technology	26	Topic26: technology / usability_design / education
Hardiker NR et al.	2010	High	Technology access	26	Topic26: technology / usability_design / education
Kruse et al.	2022	High	Technology education	26	Topic26: technology / usability_design / education
Ahmed et al.	2024	High	Use of user-friendly technology	26	Topic26: technology / usability_design / education
Alsahli et al.	2023	High	Functionality	27	Topic27: relatable / content / functionality
Borghouts et al.	2021	High	Relatable examples	27	Topic27: relatable / content / functionality
Chan RJ et al.	2021	High	Video content	27	Topic27: relatable / content / functionality
Chan RJ et al.	2021	High	Game features	27	Topic27: relatable / content / functionality
Garrido S et al.	2019	High	Relatable content	27	Topic27: relatable / content / functionality
Almathami et al.	2020	High	involvment of family	28	Topic28: support / family / involvement
Almathami et al.	2020	High	providing support	28	Topic28: support / family / involvement
Aref-Adib et al.	2019	High	Peer support networks	28	Topic28: support / family / involvement
Baines R et al.	2022	High	Patient involvement	28	Topic28: support / family / involvement
Bertolazzi et al.	2024	High	support from relatives and partners	28	Topic28: support / family / involvement
Borghouts et al.	2021	High	Female gender	28	Topic28: support / family / involvement
Boyle LD et al.	2022	High	Stakeholder involvement	28	Topic28: support / family / involvement
Chan RJ et al.	2021	High	Family involvement	28	Topic28: support / family / involvement
Elbaz et al.	2021	High	young caregivers	28	Topic28: support / family / involvement
Hage et al.	2013	High	Stakeholder agreements	28	Topic28: support / family / involvement
Helleman J et al.	2020	High	Caregiver assistance	28	Topic28: support / family / involvement
Herrera et al.	2022	High	support from family, healtcare professionals	28	Topic28: support / family / involvement
Jarvis K et al.	2024	High	Policy support	28	Topic28: support / family / involvement
Kruse et al.	2018	High	Family involvement	28	Topic28: support / family / involvement
Kruse et al.	2018	High	Social network support	28	Topic28: support / family / involvement
Moore K et al.	2021	High	Social support	28	Topic28: support / family / involvement
Reynolds TL et al.	2023	High	Caregiver support	28	Topic28: support / family / involvement
Ross J et al.	2016	High	Engagement of key stakeholders	28	Topic28: support / family / involvement
Safiee et al.	2022	High	peer support	28	Topic28: support / family / involvement
Saliba V et al.	2012	High	Local support teams	28	Topic28: support / family / involvement
Schreiweis et al.	2019	High	involvment of stakeholders	28	Topic28: support / family / involvement
Sung M et al.	2022	High	Social support	28	Topic28: support / family / involvement
Turcotte S et al.	2024	High	Social support	28	Topic28: support / family / involvement
Turgoose D et al.	2018	High	Female veteran support	28	Topic28: support / family / involvement
van Tilburg et al.	2024	High	Motivation through support	28	Topic28: support / family / involvement
van Tilburg et al.	2024	High	Stakeholder acceptance	28	Topic28: support / family / involvement
van Tilburg et al.	2024	High	Colleague support	28	Topic28: support / family / involvement
Whitehead et al.	2023	High	help from family	28	Topic28: support / family / involvement
Zawahreh A et al.	2019	High	Stakeholder involvement	28	Topic28: support / family / involvement
Kirby et al.	2025	High	family support	28	Topic28: support / family / involvement
Malden et al.	2025	High	Support from family	28	Topic28: support / family / involvement
Hepburn et al.	2025	High	Practical and emotional support from family	28	Topic28: support / family / involvement
Murciano et al.	2022	High	Social influence and support from family	28	Topic28: support / family / involvement
Bertolazzi et al.	2024	High	Willingness to learn	29	Topic29: perceive / usefulness / usefullness
Bertolazzi et al.	2024	High	perceived usefullness	29	Topic29: perceive / usefulness / usefullness
Dovigi et al.	2020	High	Belief in teledermatology's usefulness	29	Topic29: perceive / usefulness / usefullness
Ghazal KY et al.	2024	High	Perceived service value	29	Topic29: perceive / usefulness / usefullness
Herrera et al.	2022	High	perception of benefit	29	Topic29: perceive / usefulness / usefullness
Yang et al.	2025	High	perceived usefulness	29	Topic29: perceive / usefulness / usefullness
Murciano et al.	2022	High	Perceived usefulness	29	Topic29: perceive / usefulness / usefullness
Al-Samarraie H et al.	2020	High	training programs	30	Topic30: training / program / security
Almathami et al.	2020	High	patient's training	30	Topic30: training / program / security
Almathami et al.	2020	High	security	30	Topic30: training / program / security
Chan RJ et al.	2021	High	System training	30	Topic30: training / program / security
De Guzman et al.	2020	High	Security and confidentiality	30	Topic30: training / program / security
Koivunen et al.	2018	High	Training and instruction	30	Topic30: training / program / security
Kruse et al.	2022	High	Technical literacy programs	30	Topic30: training / program / security
Nikolakis et al.	2024	High	training programs	30	Topic30: training / program / security
Oudbier et al.	2024	High	Training programs	30	Topic30: training / program / security
Rodrigues et al.	2024	High	Training provided	30	Topic30: training / program / security
Ross J et al.	2016	High	Training programs	30	Topic30: training / program / security
Saeed et al.	2020	High	education programs	30	Topic30: training / program / security
Saliba V et al.	2012	High	Security training	30	Topic30: training / program / security
Saliba V et al.	2012	High	Mentoring programs	30	Topic30: training / program / security
Baig et al.	2017	High	Cloud data processing platforms	31	Topic31: system / cloud / platform
Chan RJ et al.	2021	High	Phone systems	31	Topic31: system / cloud / platform
Chan RJ et al.	2021	High	Email systems	31	Topic31: system / cloud / platform
Chua et al.	2024	High	Integrated data systems	31	Topic31: system / cloud / platform
Foong et al.	2020	High	Image sharing platform	31	Topic31: system / cloud / platform
Helleman J et al.	2020	High	Rental systems	31	Topic31: system / cloud / platform
Liverpool et al.	2020	High	Video systems	31	Topic31: system / cloud / platform
Shojaei P et al.	2024	High	Cloud systems	31	Topic31: system / cloud / platform
Shojaei P et al.	2024	High	AI systems	31	Topic31: system / cloud / platform
Bu et al.	2022	High	Professional staff	32	Topic32: professional / training / technical_issue
Golden BN et al.	2024	High	Professional experience	32	Topic32: professional / training / technical_issue
Kruse C et al.	2020	High	Professional technical support	32	Topic32: professional / training / technical_issue
Saliba V et al.	2012	High	Professional training	32	Topic32: professional / training / technical_issue
van Tilburg et al.	2024	High	Patient professional relationship	32	Topic32: professional / training / technical_issue
Al-Samarraie H et al.	2020	High	Healthcare staff training	33	Topic33: staff / training / personal_motivation
Bu et al.	2022	High	Ongoing staff training	33	Topic33: staff / training / personal_motivation
Hage et al.	2013	High	Motivated staff	33	Topic33: staff / training / personal_motivation
Hage et al.	2013	High	Staff training	33	Topic33: staff / training / personal_motivation
Jarvis K et al.	2024	High	Staff training	33	Topic33: staff / training / personal_motivation
Muir et al.	2020	High	Dedicated personnel	33	Topic33: staff / training / personal_motivation
Sung M et al.	2022	High	Staff training	33	Topic33: staff / training / personal_motivation
Xyrichis et al.	2021	High	Staff training	33	Topic33: staff / training / personal_motivation
Al-Samarraie H et al.	2020	High	User friendly interface	34	Topic34: interface / user / friendly
Alsabeeha et al.	2023	High	Easy-to-use interface	34	Topic34: interface / user / friendly
Baig et al.	2017	High	User friendly interfaces	34	Topic34: interface / user / friendly
Jarvis K et al.	2024	High	User-friendly interfaces	34	Topic34: interface / user / friendly
Liverpool et al.	2020	High	User-friendly interface	34	Topic34: interface / user / friendly
Simblett et al.	2018	High	informative interface	34	Topic34: interface / user / friendly
Ag Ahmed et al.	2017	High	User-friendly and easy to use	35	Topic35: ease / use / easy
Almathami et al.	2020	High	easy to use	35	Topic35: ease / use / easy
Alsahli et al.	2023	High	Ease of use	35	Topic35: ease / use / easy
Bertolazzi et al.	2024	High	perceived ease of use	35	Topic35: ease / use / easy
Connolly et al.	2020	High	Ease of use when systems work well	35	Topic35: ease / use / easy
Costa et al.	2010	High	Ease of use	35	Topic35: ease / use / easy
Kruse et al.	2018	High	Ease of use	35	Topic35: ease / use / easy
Rodrigues et al.	2024	High	Ease of use	35	Topic35: ease / use / easy
Schreiweis et al.	2019	High	Ease of use	35	Topic35: ease / use / easy
Turcotte S et al.	2024	High	Ease of use	35	Topic35: ease / use / easy
Panzavolta et al.	2025	High	Ease of use	35	Topic35: ease / use / easy
Yang et al.	2025	High	ease of use	35	Topic35: ease / use / easy
Murciano et al.	2022	High	ease of use	35	Topic35: ease / use / easy
Kraaijkamp et al.	2021	High	User-friendly design	36	Topic36: user / friendly / design
Opozda et al.	2024	High	User-friendly apps	36	Topic36: user / friendly / design
Oudbier et al.	2024	High	User-friendly design	36	Topic36: user / friendly / design
Subedi N et al.	2020	High	User-friendly	36	Topic36: user / friendly / design
Yang et al.	2025	High	User-friendly design	36	Topic36: user / friendly / design
Sapouna et al.	2025	High	User-friendly design	36	Topic36: user / friendly / design
Hepburn et al.	2025	High	User-friendly design	36	Topic36: user / friendly / design

## Sheet: Upper Middle Income
Author	Year	Income_level	Facilitator	Cluster	ClusterName
Albahri OS et al.	2018	Upper-Middle	Healthcare system integration	-1	Noise
Albahri OS et al.	2018	Upper-Middle	Remote access	-1	Noise
Albahri OS et al.	2018	Upper-Middle	AI systems	-1	Noise
Albahri OS et al.	2018	Upper-Middle	Big data analytics	-1	Noise
Babaei N et al.	2023	Upper-Middle	Data protection systems	-1	Noise
Babaei N et al.	2023	Upper-Middle	Virtual care infrastructure	-1	Noise
Babaei N et al.	2023	Upper-Middle	Healthcare professional support	-1	Noise
Babaei N et al.	2023	Upper-Middle	Public education	-1	Noise
Babaei N et al.	2023	Upper-Middle	Cultural adaptation	-1	Noise
Baniasadi T et al.	2018	Upper-Middle	User involvement in development	-1	Noise
Baniasadi T et al.	2018	Upper-Middle	Age-adapted systems	-1	Noise
Baniasadi T et al.	2018	Upper-Middle	Literacy-adapted systems	-1	Noise
Baniasadi T et al.	2018	Upper-Middle	Technical standards compliance	-1	Noise
Baniasadi T et al.	2018	Upper-Middle	Technical support	-1	Noise
Baniasadi T et al.	2018	Upper-Middle	Regular system monitoring	-1	Noise
Baniasadi T et al.	2018	Upper-Middle	Clear regulations	-1	Noise
Baniasadi T et al.	2018	Upper-Middle	Optimized hardware selection	-1	Noise
Baniasadi T et al.	2018	Upper-Middle	User-centered software design	-1	Noise
Baniasadi T et al.	2018	Upper-Middle	Sustainable funding	-1	Noise
Baniasadi T et al.	2018	Upper-Middle	Personalized training	-1	Noise
Calegari et al.	2022	Upper-Middle	Personalized and continuous feedback	-1	Noise
Calegari et al.	2022	Upper-Middle	Information sharing between users and health professionals	-1	Noise
Calegari et al.	2022	Upper-Middle	Use of familiar devices	-1	Noise
Calegari et al.	2022	Upper-Middle	Continuous monitoring	-1	Noise
Calegari et al.	2022	Upper-Middle	Standardization for information presentation	-1	Noise
Fernandes et al.	2022	Upper-Middle	Safe stigma judgment free digital environment	-1	Noise
Fernandes et al.	2022	Upper-Middle	Undivided professional attention video calls	-1	Noise
Fernandes et al.	2022	Upper-Middle	Flexible engagement own pace preferred time	-1	Noise
Fernandes et al.	2022	Upper-Middle	Track progress set goals	-1	Noise
Fernandes et al.	2022	Upper-Middle	Support from family and friends	-1	Noise
Fernandes et al.	2022	Upper-Middle	Peer support via online forums	-1	Noise
Fernandes et al.	2022	Upper-Middle	Credible evidence based information	-1	Noise
Fernandes et al.	2022	Upper-Middle	Multimodal information delivery	-1	Noise
Franco JB et al.	2023	Upper-Middle	Multiple technology options	-1	Noise
Franco JB et al.	2023	Upper-Middle	Multiple communication methods	-1	Noise
Franco JB et al.	2023	Upper-Middle	Telephone access	-1	Noise
Franco JB et al.	2023	Upper-Middle	Internet access	-1	Noise
Franco JB et al.	2023	Upper-Middle	Demographic alignment	-1	Noise
Khoshrounejad F et al.	2021	Upper-Middle	Digital literacy programs	-1	Noise
Khoshrounejad F et al.	2021	Upper-Middle	Government policies	-1	Noise
Khoshrounejad F et al.	2021	Upper-Middle	Regulations	-1	Noise
Khoshrounejad F et al.	2021	Upper-Middle	Awareness campaigns	-1	Noise
Khoshrounejad F et al.	2021	Upper-Middle	System standardization	-1	Noise
Khoshrounejad F et al.	2021	Upper-Middle	Technical support	-1	Noise
Khoshrounejad F et al.	2021	Upper-Middle	IT infrastructure	-1	Noise
Khosravi et al.	2024	Upper-Middle	Adequate equipment and software	-1	Noise
Khosravi et al.	2024	Upper-Middle	Reliable internet connection	-1	Noise
Khosravi et al.	2024	Upper-Middle	Sufficient funding and resources	-1	Noise
Khosravi et al.	2024	Upper-Middle	Local language content	-1	Noise
Khosravi et al.	2024	Upper-Middle	Privacy and security measures	-1	Noise
Khosravi et al.	2024	Upper-Middle	Data protection protocols	-1	Noise
Khosravi et al.	2024	Upper-Middle	Clear regulations and policies	-1	Noise
Khosravi et al.	2024	Upper-Middle	User guidance	-1	Noise
Khosravi et al.	2024	Upper-Middle	Low-complexity tools	-1	Noise
Khosravi et al.	2024	Upper-Middle	Efficient digital platforms	-1	Noise
Khosravi et al.	2024	Upper-Middle	User feedback systems	-1	Noise
Khosravi et al.	2024	Upper-Middle	Advisory councils	-1	Noise
Khosravi et al.	2024	Upper-Middle	Early patient engagement	-1	Noise
Kiberu et al.	2017	Upper-Middle	Strong evidence of ICT infrastructure planning at health facilities	-1	Noise
Kiberu et al.	2017	Upper-Middle	Cost-effectiveness of mobile health interventions	-1	Noise
Kiberu et al.	2017	Upper-Middle	simple, inexpensive technologies	-1	Noise
Kiberu et al.	2017	Upper-Middle	Support from stakeholders in the health sector	-1	Noise
Kiberu et al.	2017	Upper-Middle	Integration with existing healthcare delivery systems	-1	Noise
Kiberu et al.	2017	Upper-Middle	High mobile phone ownership and usage rates	-1	Noise
Li et al.	2019	Upper-Middle	Leadership support	-1	Noise
Li et al.	2019	Upper-Middle	Proper education	-1	Noise
Li et al.	2019	Upper-Middle	Clear understanding of Tele-ICU capabilities and roles	-1	Noise
Li et al.	2019	Upper-Middle	Recognition of Tele-ICU as complementing	-1	Noise
Li et al.	2019	Upper-Middle	Positive experiences shared	-1	Noise
Li et al.	2019	Upper-Middle	sharing of benefits	-1	Noise
Li et al.	2019	Upper-Middle	relationships between Tele-ICU and bedside staff	-1	Noise
Li et al.	2019	Upper-Middle	Clear communication protocols and plans	-1	Noise
Li et al.	2019	Upper-Middle	Phased implementation approach demonstrating benefits	-1	Noise
Li et al.	2019	Upper-Middle	Career advancement opportunities for experienced nurses	-1	Noise
Li et al.	2019	Upper-Middle	remote mentoring	-1	Noise
Li et al.	2019	Upper-Middle	Organizational support	-1	Noise
Li et al.	2019	Upper-Middle	policies support	-1	Noise
Li M et al.	2024	Upper-Middle	Professional support	-1	Noise
Li M et al.	2024	Upper-Middle	Coordination services	-1	Noise
Li M et al.	2024	Upper-Middle	Preference assessment	-1	Noise
Li M et al.	2024	Upper-Middle	Privacy protection	-1	Noise
Li M et al.	2024	Upper-Middle	Security measures	-1	Noise
Meneses et al.	2023	Upper-Middle	Simple interface design	-1	Noise
Meneses et al.	2023	Upper-Middle	Information access system	-1	Noise
Meneses et al.	2023	Upper-Middle	Technical support	-1	Noise
Mohammadzadeh N et al.	2023	Upper-Middle	Satellite internet	-1	Noise
Mohammadzadeh N et al.	2023	Upper-Middle	Onboard medical equipment	-1	Noise
Mohammadzadeh N et al.	2023	Upper-Middle	Staff training programs	-1	Noise
Mohammadzadeh N et al.	2023	Upper-Middle	VPN protection	-1	Noise
Mohammadzadeh N et al.	2023	Upper-Middle	Electronic health records	-1	Noise
Mohammadzadeh N et al.	2023	Upper-Middle	Remote specialist access	-1	Noise
Niyomyart et al.	2024	Upper-Middle	adequate training	-1	Noise
Niyomyart et al.	2024	Upper-Middle	familiarity with technology	-1	Noise
Peng et al.	2024	Upper-Middle	Personalization needed	-1	Noise
Peng et al.	2024	Upper-Middle	Clear credentials required	-1	Noise
Peng et al.	2024	Upper-Middle	Anonymity desired	-1	Noise
Peng et al.	2024	Upper-Middle	Strong access controls	-1	Noise
Peng et al.	2024	Upper-Middle	Transparent permissions	-1	Noise
Peng et al.	2024	Upper-Middle	Realistic goals, strategic actions	-1	Noise
Peng et al.	2024	Upper-Middle	Devices available	-1	Noise
Peng et al.	2024	Upper-Middle	Sufficient human resources	-1	Noise
Peng et al.	2024	Upper-Middle	Infrastructure monitoring and feedback	-1	Noise
Peng et al.	2024	Upper-Middle	Guidance for older users	-1	Noise
Peng et al.	2024	Upper-Middle	Perceived benefits	-1	Noise
Peng et al.	2024	Upper-Middle	Self-reliant decision-making	-1	Noise
Peng et al.	2024	Upper-Middle	Coaching and training agreements	-1	Noise
Peng et al.	2024	Upper-Middle	Perceived benefits (repeated, keeping for accuracy to input)	-1	Noise
Peng et al.	2024	Upper-Middle	Performance reviews	-1	Noise
Peng et al.	2024	Upper-Middle	Tailored feedback	-1	Noise
Peng et al.	2024	Upper-Middle	Therapist or volunteer engagement	-1	Noise
Peng et al.	2024	Upper-Middle	Technician assistance	-1	Noise
Peng et al.	2024	Upper-Middle	Clear roles and job functions	-1	Noise
Ramdowar et al.	2024	Upper-Middle	Fixed content orientation no rotation	-1	Noise
Ramdowar et al.	2024	Upper-Middle	Engaging interface improves ease of use	-1	Noise
Ramdowar et al.	2024	Upper-Middle	Simple consistent navigation	-1	Noise
Ramdowar et al.	2024	Upper-Middle	Text button sizes for older adults	-1	Noise
Ramdowar et al.	2024	Upper-Middle	Single screen layout no scrolling	-1	Noise
Ramdowar et al.	2024	Upper-Middle	Large easily selectable elements	-1	Noise
Ramdowar et al.	2024	Upper-Middle	Cultural UI design boosts engagement	-1	Noise
Ramdowar et al.	2024	Upper-Middle	Simple familiar language no tech terms	-1	Noise
SeyedAlinaghi et al.	2024	Upper-Middle	Adaptability during health crises	-1	Noise
Wijaya JH et al.	2022	Upper-Middle	Remote consultation systems	-1	Noise
Wijaya JH et al.	2022	Upper-Middle	Government initiatives	-1	Noise
Wijaya JH et al.	2022	Upper-Middle	Private sector initiatives	-1	Noise
Wijaya JH et al.	2022	Upper-Middle	Covid-19 pandemic	-1	Noise
Khoshsirat et al.	2025	Upper-Middle	Ease of use of technology	-1	Noise
Khoshsirat et al.	2025	Upper-Middle	Reduction of time and cost	-1	Noise
Khoshsirat et al.	2025	Upper-Middle	Facilitated documentation processes	-1	Noise
Khoshsirat et al.	2025	Upper-Middle	Continuity of care Public interest in technology use	-1	Noise
Khoshsirat et al.	2025	Upper-Middle	Possibility of continuous follow-up	-1	Noise
Sampa et al.	2025	Upper-Middle	Perceived usefulness	-1	Noise
Sampa et al.	2025	Upper-Middle	Facilitating conditions	-1	Noise
Sampa et al.	2025	Upper-Middle	Social influence	-1	Noise
Sampa et al.	2025	Upper-Middle	Positive attitude	-1	Noise
Sampa et al.	2025	Upper-Middle	Trust in the system	-1	Noise
Sampa et al.	2025	Upper-Middle	Health consciousness	-1	Noise
Sampa et al.	2025	Upper-Middle	Satisfaction	-1	Noise
Sampa et al.	2025	Upper-Middle	Subjective preferences	-1	Noise
Sampa et al.	2025	Upper-Middle	Security and privacy assurance	-1	Noise
Sampa et al.	2025	Upper-Middle	Availability of the system	-1	Noise
Sampa et al.	2025	Upper-Middle	Informational influences and rewards	-1	Noise
Sampa et al.	2025	Upper-Middle	Self-efficacy	-1	Noise
Sampa et al.	2025	Upper-Middle	self motivation	-1	Noise
Sampa et al.	2025	Upper-Middle	Price value	-1	Noise
Sampa et al.	2025	Upper-Middle	Perceived credibility	-1	Noise
Anandari et al.	2025	Upper-Middle	Synchronous on demand consultations.	-1	Noise
Anandari et al.	2025	Upper-Middle	Digital Literacy	-1	Noise
Anandari et al.	2025	Upper-Middle	Educational features	-1	Noise
Anandari et al.	2025	Upper-Middle	Government support	-1	Noise
Anandari et al.	2025	Upper-Middle	Efficiency in accessing health services	-1	Noise
Song et al.	2025	Upper-Middle	Perceived usefulness and efficiency	-1	Noise
Song et al.	2025	Upper-Middle	Family caregiver involvement and guidance	-1	Noise
Song et al.	2025	Upper-Middle	Holistic care delivery extending beyond the episode	-1	Noise
Song et al.	2025	Upper-Middle	Facilitating patient and family caregiver engagement	-1	Noise
Song et al.	2025	Upper-Middle	Content relevance aligned with individual needs	-1	Noise
Song et al.	2025	Upper-Middle	Personal willingness	-1	Noise
Song et al.	2025	Upper-Middle	Institutional support and official approval	-1	Noise
Maulana et al.	2025	Upper-Middle	Enhanced motivation through regular provider contact	-1	Noise
Maulana et al.	2025	Upper-Middle	Availability of peer support systems	-1	Noise
Miri et al.	2024	Upper-Middle	Perceived usefulness	-1	Noise
Miri et al.	2024	Upper-Middle	Social influence and support from family or peers	-1	Noise
Miri et al.	2024	Upper-Middle	Good connection	-1	Noise
Miri et al.	2024	Upper-Middle	Convenient for the patient	-1	Noise
Mogan et al.	2025	Upper-Middle	Digital literacy	-1	Noise
Mogan et al.	2025	Upper-Middle	proper reimbursement models	-1	Noise
Mogan et al.	2025	Upper-Middle	Establishment of clear guidelines and regulations	-1	Noise
Mogan et al.	2025	Upper-Middle	technologies tailored to population needs	-1	Noise
Baniasadi T et al.	2018	Upper-Middle	User-friendly design	0	Topic0: user / friendly / ease
Baniasadi T et al.	2018	Upper-Middle	Emergency connectivity testing	0	Topic0: user / friendly / ease
Calegari et al.	2022	Upper-Middle	Portability	0	Topic0: user / friendly / ease
Fernandes et al.	2022	Upper-Middle	Easy access user friendly platforms	0	Topic0: user / friendly / ease
Franco JB et al.	2023	Upper-Middle	Therapist relationship	0	Topic0: user / friendly / ease
Gu et al.	2023	Upper-Middle	User-friendly software	0	Topic0: user / friendly / ease
Khoshrounejad F et al.	2021	Upper-Middle	Insurance policies	0	Topic0: user / friendly / ease
Khoshrounejad F et al.	2021	Upper-Middle	Workflow integration	0	Topic0: user / friendly / ease
Khoshrounejad F et al.	2021	Upper-Middle	User-friendly platforms	0	Topic0: user / friendly / ease
Niyomyart et al.	2024	Upper-Middle	reliable internet access	0	Topic0: user / friendly / ease
Peng et al.	2024	Upper-Middle	Stable internet needed	0	Topic0: user / friendly / ease
Sujarwoto et al.	2023	Upper-Middle	User-friendly technology	0	Topic0: user / friendly / ease
Khoshsirat et al.	2025	Upper-Middle	User-friendliness	0	Topic0: user / friendly / ease
Sampa et al.	2025	Upper-Middle	Perceived ease of use	0	Topic0: user / friendly / ease
Anandari et al.	2025	Upper-Middle	User-friendly applications	0	Topic0: user / friendly / ease
Song et al.	2025	Upper-Middle	Simple and user-friendly design	0	Topic0: user / friendly / ease
Maulana et al.	2025	Upper-Middle	Ease of use	0	Topic0: user / friendly / ease
Miri et al.	2024	Upper-Middle	Ease of use	0	Topic0: user / friendly / ease
Miri et al.	2024	Upper-Middle	Personal preference	0	Topic0: user / friendly / ease
Baniasadi T et al.	2018	Upper-Middle	User training programs	1	Topic1: training / program / staff
Khosravi et al.	2024	Upper-Middle	Staff training	1	Topic1: training / program / staff
Khosravi et al.	2024	Upper-Middle	Patient training	1	Topic1: training / program / staff
Khosravi et al.	2024	Upper-Middle	Health coaching	1	Topic1: training / program / staff
Li et al.	2019	Upper-Middle	training programs	1	Topic1: training / program / staff
Meneses et al.	2023	Upper-Middle	Training programs	1	Topic1: training / program / staff
Peng et al.	2024	Upper-Middle	On-call expert training for volunteers	1	Topic1: training / program / staff
Song et al.	2025	Upper-Middle	Training in digital literacy	1	Topic1: training / program / staff

## Sheet: Lower Middle Income
Author	Year	Income_level	Facilitator	Cluster	ClusterName
Bervell et al.	2019	Lower-Middle	More efficient referral systems	-1	Noise
Dodoo JE et al.	2021	Lower-Middle	User-friendly systems	-1	Noise
Dodoo JE et al.	2021	Lower-Middle	Cost-effective systems	-1	Noise
Dodoo JE et al.	2021	Lower-Middle	Network models	-1	Noise
Dodoo JE et al.	2021	Lower-Middle	Staff training	-1	Noise
Dodoo JE et al.	2021	Lower-Middle	Stakeholder coordination	-1	Noise
Dodoo JE et al.	2021	Lower-Middle	Care balance systems	-1	Noise
Dodoo JE et al.	2021	Lower-Middle	Government policies	-1	Noise
Dodoo JE et al.	2021	Lower-Middle	Regulations	-1	Noise
Dodoo JE et al.	2021	Lower-Middle	Budget support	-1	Noise
Dodoo JE et al.	2021	Lower-Middle	Education programs	-1	Noise
Dodoo JE et al.	2021	Lower-Middle	Training programs	-1	Noise
Khan IA et al.	2024	Lower-Middle	Low-cost devices	-1	Noise
Khan IA et al.	2024	Lower-Middle	Portable devices	-1	Noise
Khan IA et al.	2024	Lower-Middle	Real-time systems	-1	Noise
Khan IA et al.	2024	Lower-Middle	Public-private partnerships	-1	Noise
Khan IA et al.	2024	Lower-Middle	Global health alignment	-1	Noise
Khan IA et al.	2024	Lower-Middle	Educational outreach	-1	Noise
Khan IA et al.	2024	Lower-Middle	Healthcare worker training	-1	Noise
Kumari et al.	2022	Lower-Middle	User-friendly systems	-1	Noise
Kumari et al.	2022	Lower-Middle	Interoperable platforms	-1	Noise
Kumari et al.	2022	Lower-Middle	Reliable technology	-1	Noise
Kumari et al.	2022	Lower-Middle	Scalable systems	-1	Noise
Kumari et al.	2022	Lower-Middle	Security protocols	-1	Noise
Kumari et al.	2022	Lower-Middle	Data quality controls	-1	Noise
Kumari et al.	2022	Lower-Middle	Digital infrastructure	-1	Noise
Kumari et al.	2022	Lower-Middle	Staff training programs	-1	Noise
Kumari et al.	2022	Lower-Middle	Technical support teams	-1	Noise
Kumari et al.	2022	Lower-Middle	Stakeholder collaboration framework	-1	Noise
Kumari et al.	2022	Lower-Middle	Leadership support	-1	Noise
Kumari et al.	2022	Lower-Middle	Clear organizational policies	-1	Noise
Kumari et al.	2022	Lower-Middle	Interdepartmental coordination	-1	Noise
Kumari et al.	2022	Lower-Middle	User involvement processes	-1	Noise
Kumari et al.	2022	Lower-Middle	Cultural adaptation protocols	-1	Noise
Kumari et al.	2022	Lower-Middle	Sustainable funding models	-1	Noise
Kumari et al.	2022	Lower-Middle	Online service reimbursement	-1	Noise
Nanda et al.	2021	Lower-Middle	addressing patient concerns	-1	Noise
Nanda et al.	2021	Lower-Middle	Reliable and useful service delivery	-1	Noise
Nanda et al.	2021	Lower-Middle	continuous care	-1	Noise
Nanda et al.	2021	Lower-Middle	Help manage health system capacity	-1	Noise
Nanda et al.	2021	Lower-Middle	no more workload	-1	Noise
Narvaez	2022	Lower-Middle	Active family participation	-1	Noise
Narvaez	2022	Lower-Middle	reliable technology	-1	Noise
Narvaez	2022	Lower-Middle	Availability of resources	-1	Noise
Rajkumar et al.	2023	Lower-Middle	system integration	-1	Noise
Venkataraman et al.	2024	Lower-Middle	Easy consultation system	-1	Noise
Sharma et al.	2024	Lower-Middle	Prior training to use the intervention	-1	Noise
Sharma et al.	2024	Lower-Middle	technical support	-1	Noise
Sharma et al.	2024	Lower-Middle	Healthcare provider relationship with the community	-1	Noise
Sharma et al.	2024	Lower-Middle	Incentives for use	-1	Noise
Sharma et al.	2024	Lower-Middle	Opportunity for providers to get involved in patient care	-1	Noise
Sharma et al.	2024	Lower-Middle	Reduced workload	-1	Noise
Sharma et al.	2024	Lower-Middle	personal confidence	-1	Noise
Sharma et al.	2024	Lower-Middle	Ease of use	-1	Noise
Sharma et al.	2024	Lower-Middle	Interactive apps with videos and images	-1	Noise
Sharma et al.	2024	Lower-Middle	Use of local language	-1	Noise
Sharma et al.	2024	Lower-Middle	Cost effectiveness of the intervention	-1	Noise
Sharma et al.	2024	Lower-Middle	Offline content in the app	-1	Noise
Sharma et al.	2024	Lower-Middle	Device availability	-1	Noise
Sharma et al.	2024	Lower-Middle	Satellite connectivity	-1	Noise
Sharma et al.	2024	Lower-Middle	Devices with longer battery life	-1	Noise
Sharma et al.	2024	Lower-Middle	Formative research to support fit with context	-1	Noise
Sharma et al.	2024	Lower-Middle	Government support	-1	Noise
Cole et al.	2025	Lower-Middle	Formal training and education	-1	Noise
Cole et al.	2025	Lower-Middle	Experience with telemedicine	-1	Noise
Cole et al.	2025	Lower-Middle	Perception of reduced workload	-1	Noise
Cole et al.	2025	Lower-Middle	Awareness of telemedicine	-1	Noise
Cole et al.	2025	Lower-Middle	Use of low-tech educational networks	-1	Noise
Cole et al.	2025	Lower-Middle	Internet accessibility	-1	Noise
Cole et al.	2025	Lower-Middle	Access to health-related information	-1	Noise
Cole et al.	2025	Lower-Middle	Owning a mobile device	-1	Noise
Cole et al.	2025	Lower-Middle	Ease of use of the platform	-1	Noise
Cole et al.	2025	Lower-Middle	Use of live and recorded interactions	-1	Noise
Cole et al.	2025	Lower-Middle	Working in privately funded organizations	-1	Noise
Cole et al.	2025	Lower-Middle	Aligning with state priority	-1	Noise
Cole et al.	2025	Lower-Middle	Supportive policy environment	-1	Noise
Cole et al.	2025	Lower-Middle	Good personal income	-1	Noise
Macabato et al.	2024	Lower-Middle	Perceived usefulness	-1	Noise
Macabato et al.	2024	Lower-Middle	Perceived ease of use	-1	Noise
Macabato et al.	2024	Lower-Middle	Addressed legal and ethical frameworks	-1	Noise
Macabato et al.	2024	Lower-Middle	Presence of policy and standards	-1	Noise
Macabato et al.	2024	Lower-Middle	Software standards	-1	Noise
Macabato et al.	2024	Lower-Middle	National policies	-1	Noise
Macabato et al.	2024	Lower-Middle	Information privacy	-1	Noise
Macabato et al.	2024	Lower-Middle	Positive attitude	-1	Noise
Macabato et al.	2024	Lower-Middle	System quality	-1	Noise
Macabato et al.	2024	Lower-Middle	Service quality	-1	Noise
Bernabe et al.	2025	Lower-Middle	good usability	-1	Noise
Bernabe et al.	2025	Lower-Middle	training and advocacy	-1	Noise
Bernabe et al.	2025	Lower-Middle	institutional support	-1	Noise
Bernabe et al.	2025	Lower-Middle	Social influence from peers and colleagues	-1	Noise

## Sheet: Low Income
Author	Year	Income_level	Facilitator	Cluster	ClusterName
Kaboré et al.	2022	Low	User-friendly system design	-1	Noise
Kaboré et al.	2022	Low	Adequate computing resources	-1	Noise
Kaboré et al.	2022	Low	Simple and safe technologies	-1	Noise
Kaboré et al.	2022	Low	Continuous staff training	-1	Noise
Kaboré et al.	2022	Low	Supportive supervision	-1	Noise
Kaboré et al.	2022	Low	Regular performance reviews	-1	Noise
Kaboré et al.	2022	Low	Evidence-based guidelines	-1	Noise
Kaboré et al.	2022	Low	Strong documentation practices	-1	Noise
Kaboré et al.	2022	Low	Government and institutional support	-1	Noise
Kaboré et al.	2022	Low	Clear sustainability plans	-1	Noise
Kaboré et al.	2022	Low	Well-defined staff roles	-1	Noise
Kaboré et al.	2022	Low	Free/open-source platforms	-1	Noise
Kaboré et al.	2022	Low	Affordable services	-1	Noise
Kaboré et al.	2022	Low	funding secured	-1	Noise
Kaboré et al.	2022	Low	Strong data security	-1	Noise
Kaboré et al.	2022	Low	strong privacy measures	-1	Noise
Kaboré et al.	2022	Low	Regular user feedback systems	-1	Noise
Kaboré et al.	2022	Low	Staff motivation	-1	Noise
Kaboré et al.	2022	Low	staff competence	-1	Noise
Kaboré et al.	2022	Low	Trust in the system	-1	Noise
Kaboré et al.	2022	Low	Sociocultural acceptance	-1	Noise
Walle et al.	2023	Low	digital literacy training	-1	Noise
Walle et al.	2023	Low	Enabling infrastructure	-1	Noise
Adem et al.	2025	Low	Younger patients	-1	Noise
Adem et al.	2025	Low	Being male	-1	Noise
Adem et al.	2025	Low	High income level	-1	Noise
Adem et al.	2025	Low	High educational level	-1	Noise
Adem et al.	2025	Low	Being a government employee	-1	Noise
Adem et al.	2025	Low	Urban residence	-1	Noise
Adem et al.	2025	Low	Perceived usefulness of the technology	-1	Noise
Adem et al.	2025	Low	Ease of use	-1	Noise
Adem et al.	2025	Low	Perceived innovativeness	-1	Noise
Adem et al.	2025	Low	Positive performance expectancy	-1	Noise
Adem et al.	2025	Low	Good access to health care facilities	-1	Noise
Adem et al.	2025	Low	Good digital literacy	-1	Noise
Adem et al.	2025	Low	Digital training	-1	Noise
Adem et al.	2025	Low	access to internet	-1	Noise
Adem et al.	2025	Low	operational resource readiness	-1	Noise
Adem et al.	2025	Low	Computer access at work	-1	Noise
